# Supplementary material for: Halophilomyces hongkongensis, a Novel Species and Genus in the Lulworthiaceae with Antibacterial Potential, Colonizing the Roots and Rhizomes of the Seagrass Halophila ovalis
Source: J Fungi (Basel). 2024 Jul 10;10(7):474. doi: 10.3390/jof10070474 (PMC11278098; doi:10.3390/jof10070474)
Supplement: Supplementary file 1 [file jof-10-00474-s001.zip]

Archive with 7 entries (7 files):
- Figure S1.pdf
- Figure S2.pdf
- Table S1.pdf
- Table S2.pdf
- Table S3.csv
- Table S4.csv
- Table S5.xlsx
