# Supplementary material for: Halophilomyces hongkongensis, a Novel Species and Genus in the Lulworthiaceae with Antibacterial Potential, Colonizing the Roots and Rhizomes of the Seagrass Halophila ovalis
Source: J Fungi (Basel). 2024 Jul 10;10(7):474. doi: 10.3390/jof10070474 (PMC11278098; doi:10.3390/jof10070474)
Supplement: Supplementary file 1 [file jof-10-00474-s001.zip › Table S4.csv]

Table S4. Taxonomic information of Operational Taxonomic Units (OTUs)
OTU	Kingdom	Phylum	Class	Order	Family	Genus	Species	sh
3cbdf00f0716487ecb70934d14152853	k__Fungi	p__Basidiomycota
90e4c35aedb087ed81408cd088c38132	k__Fungi
137ede16aa3814f5d4e4306949260adb	k__Fungi
af7952620bf649809a6145da136aa47e	k__Fungi							sh__SH1104724.09FU
9427803ddc1f176647641bd949bf6de9	k__Fungi
92c10b5c4f2dd687c4dfb330ef7b2e2c	k__Fungi	p__Basidiomycota	c__Agaricomycetes	o__Agaricales
ce86d9e8d3d10c9d1a46375e809d0848	k__Fungi
d6d24769f4cdd0e6af79563fc698991e	k__Fungi							sh__SH1327899.09FU
e60ca5877c437b19f20527e93c241dbf	k__Fungi
318a46f52ceaa92979ff839ded5159e3	k__Fungi							sh__SH1327899.09FU
60f41723ce8dbbd30f7b2423822a90c1	k__Fungi							sh__SH1327899.09FU
a8757aaa868a6661d4fb4687fd0108f2	k__Fungi
7dd3cd62c785deae64d2ee22273aeb59	k__Fungi
631112350214735ac8f41368f37f3b0c	k__Fungi
1791536523cd63a42beddedc973c47bf	k__Fungi
2115181cd6737af130c16707763985b0	k__Fungi
fb92400e50630cc160423eb9eb19e8f4	k__Fungi
c2e024b7a029a71e7f5945beaebc6f9c	k__Fungi
58885f3f43637dfc34e81db36a916323	k__Fungi	p__Rozellomycota	c__Rozellomycota_cls_Incertae_sedis	o__Rozellomycota_ord_Incertae_sedis	f__Rozellomycota_fam_Incertae_sedis	g__Rozellomycota_gen_Incertae_sedis	s__Rozellomycota_sp
31157c39488bdd3fa90a32013eb1478f	k__Fungi	p__Rozellomycota	c__Rozellomycota_cls_Incertae_sedis	o__Rozellomycota_ord_Incertae_sedis	f__Rozellomycota_fam_Incertae_sedis	g__Rozellomycota_gen_Incertae_sedis	s__Rozellomycota_sp
bf2e7264882ac7a9a4d717c6317e70da	k__Fungi
09304dc616d7d74835465e9e5040027d	k__Fungi
56e4ed621f5e75da04178c11ea33c846	k__Fungi							sh__SH1192887.09FU
a364540b887a0070d974bce76d024596	k__Fungi
b9ef0643c07d1d1d4383783808f47d99	k__Fungi	p__Rozellomycota	c__Rozellomycota_cls_Incertae_sedis	o__Rozellomycota_ord_Incertae_sedis	f__Rozellomycota_fam_Incertae_sedis	g__Rozellomycota_gen_Incertae_sedis	s__Rozellomycota_sp	sh__SH0179133.09FU
3bcba96a3709fe8d42d58619580a01ee	k__Fungi	p__Rozellomycota	c__Rozellomycota_cls_Incertae_sedis	o__Rozellomycota_ord_Incertae_sedis	f__Rozellomycota_fam_Incertae_sedis	g__Rozellomycota_gen_Incertae_sedis	s__Rozellomycota_sp	sh__SH1184736.09FU
1b21c6dfeccb42296dc0bcd30d761a67	k__Fungi	p__Rozellomycota	c__Rozellomycota_cls_Incertae_sedis	o__Rozellomycota_ord_Incertae_sedis	f__Rozellomycota_fam_Incertae_sedis	g__Rozellomycota_gen_Incertae_sedis	s__Rozellomycota_sp	sh__SH1041511.09FU
1cba1992bafbcc6ec147f97f2644da28	k__Fungi
e589c0506a3e3172a7e23dd5afdb0504	k__Fungi
b13e528e7726c50d89dc86c6d9d8e916	k__Fungi	p__Rozellomycota	c__Rozellomycota_cls_Incertae_sedis	o__Rozellomycota_ord_Incertae_sedis	f__Rozellomycota_fam_Incertae_sedis	g__Rozellomycota_gen_Incertae_sedis	s__Rozellomycota_sp	sh__SH1056076.09FU
074d7d4a1f92da46a8c3ded471f2a55b	k__Fungi	p__Rozellomycota	c__Rozellomycota_cls_Incertae_sedis	o__Rozellomycota_ord_Incertae_sedis	f__Rozellomycota_fam_Incertae_sedis	g__Rozellomycota_gen_Incertae_sedis	s__Rozellomycota_sp
370c171c1876910c8fc9fbb59f65f2c2	k__Fungi	p__Rozellomycota	c__Rozellomycota_cls_Incertae_sedis	o__Rozellomycota_ord_Incertae_sedis	f__Rozellomycota_fam_Incertae_sedis	g__Rozellomycota_gen_Incertae_sedis	s__Rozellomycota_sp	sh__SH1043460.09FU
e7a5393e6d2c6d0c4fb6491c816ae603	k__Fungi							sh__SH1329683.09FU
62d8801c1172d1d8df3b4ed79b782c83	k__Fungi	p__Chytridiomycota	c__Chytridiomycota_cls_Incertae_sedis	o__Chytridiomycota_ord_Incertae_sedis	f__Chytridiomycota_fam_Incertae_sedis	g__Chytridiomycota_gen_Incertae_sedis	s__Chytridiomycota_sp	sh__SH1088131.09FU
aed72f60d0f97c65a323b22dd69c1525	k__Fungi	p__Rozellomycota	c__Rozellomycota_cls_Incertae_sedis	o__Rozellomycota_ord_Incertae_sedis	f__Rozellomycota_fam_Incertae_sedis	g__Rozellomycota_gen_Incertae_sedis	s__Rozellomycota_sp	sh__SH0121517.09FU
46526bc5850a100b05b1941a64f2bc6c	k__Fungi
aeeec74d09dfbe545f641856e3b8faee	k__Fungi	p__Rozellomycota	c__Rozellomycotina_cls_Incertae_sedis	o__GS05	f__GS05_fam_Incertae_sedis	g__GS05_gen_Incertae_sedis	s__GS05_sp
d67a39478ad7050516d332a498169b81	k__Fungi	p__Rozellomycota	c__Rozellomycotina_cls_Incertae_sedis	o__GS05	f__GS05_fam_Incertae_sedis	g__GS05_gen_Incertae_sedis	s__GS05_sp	sh__SH0236523.09FU
ed5a59e91f02900171cbec7584658283	k__Fungi	p__Ascomycota	c__Saccharomycetes	o__Saccharomycetales	f__Metschnikowiaceae	g__Kodamaea	s__Kodamaea_ohmeri
2e2e2c2687034d053bc00a07dbafeabc	k__Fungi
d888bde820c06c74a30ea81b68f4ee3b	k__Fungi
de1af8c6ac5787bab923ea43c779e02b	k__Fungi
33a16876a9d971f4fc9625823e4e2f3f	k__Fungi
134ca883b505689fa5b9764101e51e40	k__Fungi
0a88ec502a5e1fe6a3fc656554dbab5b	k__Fungi	p__Ascomycota
126868914500e4683d0ee2438f1fb6a7	k__Fungi
298d9a43c364010c4e216b4545bb7eda	k__Fungi
c5a9b93fa588b2fdda5cdb4d0278d24c	k__Fungi	p__Rozellomycota	c__Rozellomycota_cls_Incertae_sedis	o__Rozellomycota_ord_Incertae_sedis	f__Rozellomycota_fam_Incertae_sedis	g__Rozellomycota_gen_Incertae_sedis	s__Rozellomycota_sp
7e7459f9bf57e69bd440be3a0c3d5791	k__Fungi	p__Rozellomycota	c__Rozellomycota_cls_Incertae_sedis	o__Rozellomycota_ord_Incertae_sedis	f__Rozellomycota_fam_Incertae_sedis	g__Rozellomycota_gen_Incertae_sedis	s__Rozellomycota_sp
2ca0e4d681ea5d77f413980ae92cba52	k__Fungi	p__Rozellomycota	c__Rozellomycota_cls_Incertae_sedis	o__Rozellomycota_ord_Incertae_sedis	f__Rozellomycota_fam_Incertae_sedis	g__Rozellomycota_gen_Incertae_sedis	s__Rozellomycota_sp	sh__SH1148344.09FU
92f2f05c38c0447230710c1164cb13fa	k__Fungi	p__Rozellomycota	c__Rozellomycota_cls_Incertae_sedis	o__Rozellomycota_ord_Incertae_sedis	f__Rozellomycota_fam_Incertae_sedis	g__Rozellomycota_gen_Incertae_sedis	s__Rozellomycota_sp	sh__SH1097081.09FU
2a7ffdf0260f5a753864b7c779a9661a	k__Fungi	p__Rozellomycota	c__Rozellomycota_cls_Incertae_sedis	o__Rozellomycota_ord_Incertae_sedis	f__Rozellomycota_fam_Incertae_sedis	g__Rozellomycota_gen_Incertae_sedis	s__Rozellomycota_sp
21a92a51a4d126d9633562c1674cfc72	k__Fungi	p__Rozellomycota	c__Rozellomycota_cls_Incertae_sedis	o__Rozellomycota_ord_Incertae_sedis	f__Rozellomycota_fam_Incertae_sedis	g__Rozellomycota_gen_Incertae_sedis	s__Rozellomycota_sp
71c81bc2d5564e8ead44b4c3ff6769d5	k__Fungi	p__Rozellomycota	c__Rozellomycota_cls_Incertae_sedis	o__Rozellomycota_ord_Incertae_sedis	f__Rozellomycota_fam_Incertae_sedis	g__Rozellomycota_gen_Incertae_sedis	s__Rozellomycota_sp
0b8124f8abacf21fc1784f6f2c59a1c1	k__Fungi	p__Rozellomycota	c__Rozellomycota_cls_Incertae_sedis	o__Rozellomycota_ord_Incertae_sedis	f__Rozellomycota_fam_Incertae_sedis	g__Rozellomycota_gen_Incertae_sedis	s__Rozellomycota_sp
c251f3786f609c086ddb40abf356e468	k__Fungi	p__Rozellomycota	c__Rozellomycota_cls_Incertae_sedis	o__Rozellomycota_ord_Incertae_sedis	f__Rozellomycota_fam_Incertae_sedis	g__Rozellomycota_gen_Incertae_sedis	s__Rozellomycota_sp	sh__SH1048215.09FU
f8a25215d5f3103bc8ef84bac9f2358b	k__Fungi	p__Rozellomycota	c__Rozellomycota_cls_Incertae_sedis	o__Rozellomycota_ord_Incertae_sedis	f__Rozellomycota_fam_Incertae_sedis	g__Rozellomycota_gen_Incertae_sedis	s__Rozellomycota_sp
619d53100d6a4f0971630669dd85097d	k__Fungi	p__Rozellomycota	c__Rozellomycota_cls_Incertae_sedis	o__Rozellomycota_ord_Incertae_sedis	f__Rozellomycota_fam_Incertae_sedis	g__Rozellomycota_gen_Incertae_sedis	s__Rozellomycota_sp	sh__SH1148647.09FU
26723df5259724a930c36bcaf60eb32a	k__Fungi	p__Rozellomycota	c__Rozellomycota_cls_Incertae_sedis	o__Rozellomycota_ord_Incertae_sedis	f__Rozellomycota_fam_Incertae_sedis	g__Rozellomycota_gen_Incertae_sedis	s__Rozellomycota_sp
8994ad9742872b3c0b82bf36496a5ad6	k__Fungi	p__Rozellomycota	c__Rozellomycota_cls_Incertae_sedis	o__Rozellomycota_ord_Incertae_sedis	f__Rozellomycota_fam_Incertae_sedis	g__Rozellomycota_gen_Incertae_sedis	s__Rozellomycota_sp
2eac8376a49f0e68bfafa72ae75794e0	k__Fungi	p__Rozellomycota	c__Rozellomycota_cls_Incertae_sedis	o__Rozellomycota_ord_Incertae_sedis	f__Rozellomycota_fam_Incertae_sedis	g__Rozellomycota_gen_Incertae_sedis	s__Rozellomycota_sp	sh__SH0929181.09FU
5e8f59b5f6f653f02c7f0c9bde302319	k__Fungi	p__Rozellomycota	c__Rozellomycota_cls_Incertae_sedis	o__Rozellomycota_ord_Incertae_sedis	f__Rozellomycota_fam_Incertae_sedis	g__Rozellomycota_gen_Incertae_sedis	s__Rozellomycota_sp
cfad0f4c414f4bc2cfa9e3a911442285	k__Fungi	p__Rozellomycota	c__Rozellomycota_cls_Incertae_sedis	o__Rozellomycota_ord_Incertae_sedis	f__Rozellomycota_fam_Incertae_sedis	g__Rozellomycota_gen_Incertae_sedis	s__Rozellomycota_sp	sh__SH1044861.09FU
915b32f22869995c609f34317e83dbcf	k__Fungi	p__Ascomycota	c__Leotiomycetes	o__Helotiales	f__Chaetomellaceae	g__Chaetomella	s__Chaetomella_raphigera	sh__SH1003401.09FU
0a85fd30ad80cedeb92c47a390306c45	k__Fungi
4ba83fcdecc1babcc8972971b3a9d3c4	k__Fungi
729c0320961d558563cffb68e20d9908	k__Fungi
fded63a62b9ed26601da0005b8ddf813	k__Fungi	p__Aphelidiomycota	c__Aphelidiomycota_cls_Incertae_sedis	o__Aphelidiomycota_ord_Incertae_sedis	f__Aphelidiomycota_fam_Incertae_sedis	g__Aphelidiomycota_gen_Incertae_sedis	s__Aphelidiomycota_sp	sh__SH1169663.09FU
c8c5379ead8aca420322363efcfca475	k__Fungi	p__Aphelidiomycota	c__Aphelidiomycota_cls_Incertae_sedis	o__Aphelidiomycota_ord_Incertae_sedis	f__Aphelidiomycota_fam_Incertae_sedis	g__Aphelidiomycota_gen_Incertae_sedis	s__Aphelidiomycota_sp	sh__SH1169663.09FU
4c5802275f9b55a535f73c30f72f06ee	k__Fungi	p__Aphelidiomycota	c__Aphelidiomycota_cls_Incertae_sedis	o__Aphelidiomycota_ord_Incertae_sedis	f__Aphelidiomycota_fam_Incertae_sedis	g__Aphelidiomycota_gen_Incertae_sedis	s__Aphelidiomycota_sp	sh__SH1169663.09FU
fa8f2677f95fdf2c18912d5c2dc4fb5e	k__Fungi	p__Aphelidiomycota	c__Aphelidiomycota_cls_Incertae_sedis	o__Aphelidiomycota_ord_Incertae_sedis	f__Aphelidiomycota_fam_Incertae_sedis	g__Aphelidiomycota_gen_Incertae_sedis	s__Aphelidiomycota_sp	sh__SH1169663.09FU
56c0bce15fae9008a7b9e870a980509c	k__Fungi
374abf0e7859e89ac388316e973d5efd	k__Fungi	p__Aphelidiomycota	c__Aphelidiomycota_cls_Incertae_sedis	o__Aphelidiomycota_ord_Incertae_sedis	f__Aphelidiomycota_fam_Incertae_sedis	g__Aphelidiomycota_gen_Incertae_sedis	s__Aphelidiomycota_sp	sh__SH1169663.09FU
97fe69a66e5fb7581e465ea0ba0b94d9	k__Fungi	p__Chytridiomycota	c__Chytridiomycetes	o__Chytridiomycetes_ord_Incertae_sedis	f__Chytridiomycetes_fam_Incertae_sedis	g__Chytridiomycetes_gen_Incertae_sedis	s__Chytridiomycetes_sp	sh__SH1133438.09FU
893c64c2af16a73216baf16a73a013ef	k__Fungi
dbd1ee73b05628acac0083173ac05498	k__Fungi
4c44850217c142185dea6c1d028ece8c	k__Fungi	p__Ascomycota	c__Dothideomycetes	o__Pleosporales
24e8f419566dddec407e9cb576489607	k__Fungi
2b770d2a2b78c859a516a9c1cf6fd50c	k__Fungi	p__Rozellomycota	c__Rozellomycota_cls_Incertae_sedis	o__Rozellomycota_ord_Incertae_sedis	f__Rozellomycota_fam_Incertae_sedis	g__Rozellomycota_gen_Incertae_sedis	s__Rozellomycota_sp
0e2c533f11a9be6c98bd950917ae6c8b	k__Fungi
fec47943ab5055140c97225d9e01ed71	k__Fungi
0fe398e7ea9b9fb95863e6f7b939e4b5	k__Fungi
1b0f850d74b3fda44dcde1c18dffb434	k__Fungi							sh__SH1236241.09FU
2ece1c71cefe994a50e4d461c33142d7	k__Fungi
ecc171c6c679f5a21dbff02ad21e4e22	k__Fungi
3afe45eb8b36c23128746982767b2a1f	k__Fungi
0cad24a6f22682e00bd6a3736486ac1e	k__Fungi
d596f43bd3363c42bea6fe60aa69864a	k__Fungi
c076dabeb70aff7cd843d9def50db7da	k__Fungi
57443e42ee33a26824be040bee6ac8b0	k__Fungi
976a3dd25eb57ce2b853fc2def4e3aff	k__Fungi
cd4fce540bb5d6e1adecdf3f44a970e5	k__Fungi	p__Rozellomycota	c__Rozellomycota_cls_Incertae_sedis	o__Rozellomycota_ord_Incertae_sedis	f__Rozellomycota_fam_Incertae_sedis	g__Rozellomycota_gen_Incertae_sedis	s__Rozellomycota_sp
6e4fd8ca771cebd513b401781bbf775c	k__Fungi	p__Rozellomycota	c__Rozellomycota_cls_Incertae_sedis	o__Rozellomycota_ord_Incertae_sedis	f__Rozellomycota_fam_Incertae_sedis	g__Rozellomycota_gen_Incertae_sedis	s__Rozellomycota_sp	sh__SH1004494.09FU
a41a9a120e80e8f965deeee4bf635ef5	k__Fungi	p__Rozellomycota	c__Rozellomycota_cls_Incertae_sedis	o__Rozellomycota_ord_Incertae_sedis	f__Rozellomycota_fam_Incertae_sedis	g__Rozellomycota_gen_Incertae_sedis	s__Rozellomycota_sp	sh__SH1004494.09FU
7ac4f20b5ffeeadc8a3eb3aa50792001	k__Fungi	p__Rozellomycota	c__Rozellomycota_cls_Incertae_sedis	o__Rozellomycota_ord_Incertae_sedis	f__Rozellomycota_fam_Incertae_sedis	g__Rozellomycota_gen_Incertae_sedis	s__Rozellomycota_sp	sh__SH1004494.09FU
24121ccc090c64c2533f8b8a251be07f	k__Fungi	p__Rozellomycota	c__Rozellomycota_cls_Incertae_sedis	o__Rozellomycota_ord_Incertae_sedis	f__Rozellomycota_fam_Incertae_sedis	g__Rozellomycota_gen_Incertae_sedis	s__Rozellomycota_sp	sh__SH1004494.09FU
2e45f914ed9b88bb1a07d11975b6fc38	k__Fungi	p__Rozellomycota	c__Rozellomycota_cls_Incertae_sedis	o__Rozellomycota_ord_Incertae_sedis	f__Rozellomycota_fam_Incertae_sedis	g__Rozellomycota_gen_Incertae_sedis	s__Rozellomycota_sp	sh__SH0971641.09FU
15e1153a6570b4231a8c963042a2f849	k__Fungi	p__Rozellomycota	c__Rozellomycota_cls_Incertae_sedis	o__Rozellomycota_ord_Incertae_sedis	f__Rozellomycota_fam_Incertae_sedis	g__Rozellomycota_gen_Incertae_sedis	s__Rozellomycota_sp
164f841defebd3af335d3ca0c5eb7e87	k__Fungi	p__Rozellomycota	c__Rozellomycota_cls_Incertae_sedis	o__Rozellomycota_ord_Incertae_sedis	f__Rozellomycota_fam_Incertae_sedis	g__Rozellomycota_gen_Incertae_sedis	s__Rozellomycota_sp	sh__SH0914610.09FU
f636e4acba5ef24df208706dff414899	k__Fungi	p__Rozellomycota	c__Rozellomycotina_cls_Incertae_sedis	o__GS11	f__GS11_fam_Incertae_sedis	g__GS11_gen_Incertae_sedis	s__GS11_sp
d99c802f5580fe0888fb595b7903e7c0	k__Fungi	p__Rozellomycota	c__Rozellomycotina_cls_Incertae_sedis	o__GS11	f__GS11_fam_Incertae_sedis	g__GS11_gen_Incertae_sedis	s__GS11_sp
2223b8ac207cf78d6a86cbd5ebec550e	k__Fungi	p__Rozellomycota	c__Rozellomycotina_cls_Incertae_sedis	o__GS11	f__GS11_fam_Incertae_sedis	g__GS11_gen_Incertae_sedis	s__GS11_sp	sh__SH0959941.09FU
e6dc8c69b6dbb31c0cfcce0b5ceab87c	k__Fungi	p__Rozellomycota	c__Rozellomycotina_cls_Incertae_sedis	o__GS11	f__GS11_fam_Incertae_sedis	g__GS11_gen_Incertae_sedis	s__GS11_sp	sh__SH0959997.09FU
5a77846fa994b48f03c6383a0f422e87	k__Fungi	p__Rozellomycota	c__Rozellomycotina_cls_Incertae_sedis	o__GS11	f__GS11_fam_Incertae_sedis	g__GS11_gen_Incertae_sedis	s__GS11_sp
0ee609c3a7f3694425d164655206fb1b	k__Fungi	p__Rozellomycota	c__Rozellomycotina_cls_Incertae_sedis	o__GS11	f__GS11_fam_Incertae_sedis	g__GS11_gen_Incertae_sedis	s__GS11_sp
6e4d40d60b5458218ff7d31ac28cb090	k__Fungi	p__Rozellomycota	c__Rozellomycotina_cls_Incertae_sedis	o__GS11	f__GS11_fam_Incertae_sedis	g__GS11_gen_Incertae_sedis	s__GS11_sp
1b98eeb49c1cfeffa8e528f7f65d8a9e	k__Fungi	p__Rozellomycota	c__Rozellomycotina_cls_Incertae_sedis	o__GS11	f__GS11_fam_Incertae_sedis	g__GS11_gen_Incertae_sedis	s__GS11_sp
55b8f624783df5d3c57e31204f889f79	k__Fungi	p__Rozellomycota	c__Rozellomycotina_cls_Incertae_sedis	o__GS11	f__GS11_fam_Incertae_sedis	g__GS11_gen_Incertae_sedis	s__GS11_sp
7e6655ba104f2456740b968d53a9893c	k__Fungi	p__Rozellomycota	c__Rozellomycotina_cls_Incertae_sedis	o__GS11	f__GS11_fam_Incertae_sedis	g__GS11_gen_Incertae_sedis	s__GS11_sp	sh__SH0959999.09FU
3ef26c580b3b9f1e6861712431f55eaf	k__Fungi	p__Rozellomycota	c__Rozellomycotina_cls_Incertae_sedis	o__GS11	f__GS11_fam_Incertae_sedis	g__GS11_gen_Incertae_sedis	s__GS11_sp
7693054be73c5d392a2d9dd13797dd33	k__Fungi	p__Rozellomycota	c__Rozellomycotina_cls_Incertae_sedis	o__GS11	f__GS11_fam_Incertae_sedis	g__GS11_gen_Incertae_sedis	s__GS11_sp
dc56999fbf7902ba5e8d7b8224341dbb	k__Fungi	p__Rozellomycota	c__Rozellomycotina_cls_Incertae_sedis	o__GS11	f__GS11_fam_Incertae_sedis	g__GS11_gen_Incertae_sedis	s__GS11_sp
71d2e897042f97084292df0dbc7852db	k__Fungi	p__Rozellomycota	c__Rozellomycotina_cls_Incertae_sedis	o__GS11	f__GS11_fam_Incertae_sedis	g__GS11_gen_Incertae_sedis	s__GS11_sp	sh__SH0955428.09FU
0c5578bbe500eeff20579679ef6e4ebc	k__Fungi	p__Rozellomycota	c__Rozellomycotina_cls_Incertae_sedis	o__GS11	f__GS11_fam_Incertae_sedis	g__GS11_gen_Incertae_sedis	s__GS11_sp
4ef22ee9febd82c51dec3574033167c2	k__Fungi
c1191a896f5681411e71379479932949	k__Fungi
56345d0a6a94ac87dbf9d61b52e09994	k__Fungi	p__Rozellomycota	c__Rozellomycota_cls_Incertae_sedis	o__Rozellomycota_ord_Incertae_sedis	f__Rozellomycota_fam_Incertae_sedis	g__Rozellomycota_gen_Incertae_sedis	s__Rozellomycota_sp
e46936a647891cade0b8a58f4e498fbb	k__Fungi	p__Rozellomycota	c__Rozellomycota_cls_Incertae_sedis	o__Rozellomycota_ord_Incertae_sedis	f__Rozellomycota_fam_Incertae_sedis	g__Rozellomycota_gen_Incertae_sedis	s__Rozellomycota_sp	sh__SH1170000.09FU
c3259a84e1b29fd47e93a84c0aadbb6f	k__Fungi							sh__SH0139127.09FU
07a39722922c43134ccdf82c73742ba4	k__Fungi	p__Chytridiomycota	c__Rhizophydiomycetes	o__Rhizophydiomycetes_ord_Incertae_sedis	f__Rhizophydiomycetes_fam_Incertae_sedis	g__Rhizophydiomycetes_gen_Incertae_sedis	s__Rhizophydiomycetes_sp	sh__SH1189785.09FU
b886d40bd33fbfa993d2a637f1b2aa20	k__Fungi	p__Chytridiomycota	c__Rhizophydiomycetes	o__Rhizophydiomycetes_ord_Incertae_sedis	f__Rhizophydiomycetes_fam_Incertae_sedis	g__Rhizophydiomycetes_gen_Incertae_sedis	s__Rhizophydiomycetes_sp	sh__SH1189785.09FU
659eb991a3433baf83e8eea8eb5f46e2	k__Fungi	p__Chytridiomycota	c__Rhizophydiomycetes	o__Rhizophydiomycetes_ord_Incertae_sedis	f__Rhizophydiomycetes_fam_Incertae_sedis	g__Rhizophydiomycetes_gen_Incertae_sedis	s__Rhizophydiomycetes_sp	sh__SH1189785.09FU
22413de7ba2ddeaefbf207b5d9cafaeb	k__Fungi	p__Chytridiomycota	c__Rhizophydiomycetes	o__Rhizophydiomycetes_ord_Incertae_sedis	f__Rhizophydiomycetes_fam_Incertae_sedis	g__Rhizophydiomycetes_gen_Incertae_sedis	s__Rhizophydiomycetes_sp	sh__SH1189785.09FU
9b952852c85e6fbb69118dab5e9ffa4e	k__Fungi	p__Chytridiomycota	c__Rhizophydiomycetes	o__Rhizophydiomycetes_ord_Incertae_sedis	f__Rhizophydiomycetes_fam_Incertae_sedis	g__Rhizophydiomycetes_gen_Incertae_sedis	s__Rhizophydiomycetes_sp	sh__SH1189785.09FU
def68483ddb1f24356a24e926dd43f71	k__Fungi
c689ebefc1c05021dd0cbd8ba7926331	k__Fungi
2abf40451bae409da1a7483cce0314d4	k__Fungi	p__Chytridiomycota	c__Chytridiomycota_cls_Incertae_sedis	o__Chytridiomycota_ord_Incertae_sedis	f__Chytridiomycota_fam_Incertae_sedis	g__Chytridiomycota_gen_Incertae_sedis	s__Chytridiomycota_sp	sh__SH1297650.09FU
324bbe3c2f3a4667e3761e5a1617c992	k__Fungi	p__Chytridiomycota	c__Rhizophydiomycetes	o__Rhizophydiales	f__Rhizophydiales_fam_Incertae_sedis	g__Rhizophydiales_gen_Incertae_sedis	s__Rhizophydiales_sp	sh__SH1027486.09FU
02b3cff88a8f76c7e8ccb28e6be3f0dc	k__Fungi							sh__SH1053268.09FU
2a4565e4bd62587311ecc1c218a20a57	k__Fungi
630fb98ec78e6822d89adb11ac74cdc4	k__Fungi
0ce8746a2ef73617a8dbb05e3253fcae	k__Fungi
7d681fa1f312810fd5c119829dd5a6cd	k__Fungi
fe1d2a28cf1b6ba03dac84f4f595650c	k__Fungi
b7cb7c2f7a8e5c46aca5edefba4c61d2	k__Fungi
9787ffe0f5fbbb1daad190c45c881691	k__Fungi
993dc359bbe4c9fb3ca2b9fb5e0a4ee6	k__Fungi
db8f5fab1fc00234a9239e18e96bce90	k__Fungi
6ef06e78de9d61eff4382c865a72fc4a	k__Fungi
026070ebd1036508380a7b954b60de58	k__Fungi
e92f5d35a02d41ec59f44eef1907179b	k__Fungi
9b0c8a3d9c1e949938887a3ea555bde7	k__Fungi	p__Chytridiomycota	c__Lobulomycetes	o__Lobulomycetales	f__Lobulomycetaceae	g__Lobulomyces	s__Lobulomyces_sp	sh__SH0236506.09FU
613bdb1aef582dcbafadb8dbddf7cfa5	k__Fungi
8aab0f49d0b845bd63f12e16e9813474	k__Fungi	p__Rozellomycota	c__Rozellomycotina_cls_Incertae_sedis	o__GS08	f__GS08_fam_Incertae_sedis	g__GS08_gen_Incertae_sedis	s__GS08_sp
0c9a86e542bce7d8717dcc30eec506e9	k__Fungi
4c1b53dc7b17be253db259ee26dc1fa3	k__Fungi
ae0163ff5178ce39cf83c32f00b79b56	k__Fungi
fa7b0fa4e0db49cb2aba4a5825944a76	k__Fungi
12ec81135cd210ad3490c493a2e3e50b	k__Fungi
a654f9ec3a2ecc11a1f625614efaa730	k__Fungi
7a2377a47ee3ef672629b23a37098756	k__Fungi
ddfd6bc7a5788789b743e139fe5660b3	k__Fungi	p__Rozellomycota	c__Rozellomycotina_cls_Incertae_sedis	o__GS08	f__GS08_fam_Incertae_sedis	g__GS08_gen_Incertae_sedis	s__GS08_sp
dfbf4e967f72e474d1dfbf0111d30e29	k__Fungi
15f1b93ed6dcf095ca497a1519028d12	k__Fungi
146eb191f529dec54a8e7486d8d18ad7	k__Fungi
b501966f3e23f9c2aabf801cf7108fa9	k__Fungi	p__Rozellomycota
4c0817df830b4a008939f6b51e5102a9	k__Fungi	p__Rozellomycota	c__Rozellomycotina_cls_Incertae_sedis	o__GS08	f__GS08_fam_Incertae_sedis	g__GS08_gen_Incertae_sedis	s__GS08_sp
1e090ba53c6f837f53db02f373b7d719	k__Fungi	p__Rozellomycota
c1d583d380a2d06774f07c87ef2b50bf	k__Fungi
4115abc9a6e826e567dd293374d05b85	k__Fungi
e515b3879537e991944da3b40458ccee	k__Fungi
cab4b1b374c001e34156d72703e5d169	k__Fungi
f9905d28758e59c72515d4b91e9c072b	k__Fungi
cb60f4ff8199c6633651bfef609758bf	k__Fungi
83d1b1ca228628ac10ac2ae87c4b0bd7	k__Fungi
91d5b5b4226bb359c60ee0ba7349e55d	k__Fungi
f85999f57d62cb09d45bb081d18bc1e5	k__Fungi
a5777bbf0fdf6975fe85dd6ed462df97	k__Fungi	p__Rozellomycota	c__Rozellomycotina_cls_Incertae_sedis	o__GS08	f__GS08_fam_Incertae_sedis	g__GS08_gen_Incertae_sedis	s__GS08_sp
05fee0d2afda684f3c86425f54dc4e81	k__Fungi	p__Rozellomycota	c__Rozellomycotina_cls_Incertae_sedis	o__GS08	f__GS08_fam_Incertae_sedis	g__GS08_gen_Incertae_sedis	s__GS08_sp	sh__SH1105499.09FU
54674aeacec4c8c089de0fa8575d7e98	k__Fungi	p__Rozellomycota	c__Rozellomycotina_cls_Incertae_sedis	o__GS08	f__GS08_fam_Incertae_sedis	g__GS08_gen_Incertae_sedis	s__GS08_sp	sh__SH1105499.09FU
aab5c0adcb389ad40279d8055ff5cb10	k__Fungi
ffa77ad49ea76fcd2421f1d17d5e71fd	k__Fungi	p__Rozellomycota	c__Rozellomycotina_cls_Incertae_sedis	o__GS08	f__GS08_fam_Incertae_sedis	g__GS08_gen_Incertae_sedis	s__GS08_sp
1d78f4085cf347b660d059ad098adae1	k__Fungi	p__Rozellomycota	c__Rozellomycotina_cls_Incertae_sedis	o__GS08	f__GS08_fam_Incertae_sedis	g__GS08_gen_Incertae_sedis	s__GS08_sp
2c1eddcffe051e50c57519a813f830dd	k__Fungi	p__Rozellomycota	c__Rozellomycotina_cls_Incertae_sedis	o__GS08	f__GS08_fam_Incertae_sedis	g__GS08_gen_Incertae_sedis	s__GS08_sp	sh__SH1105499.09FU
89ddb4241a4bd7ed04a4429892fd0d6a	k__Fungi	p__Rozellomycota	c__Rozellomycotina_cls_Incertae_sedis	o__GS08	f__GS08_fam_Incertae_sedis	g__GS08_gen_Incertae_sedis	s__GS08_sp	sh__SH1105499.09FU
c6f39a5ff63f505c60f2801019126e59	k__Fungi
7a50b6ed12726dacb8b1a41479c5a189	k__Fungi	p__Rozellomycota	c__Rozellomycotina_cls_Incertae_sedis	o__GS08	f__GS08_fam_Incertae_sedis	g__GS08_gen_Incertae_sedis	s__GS08_sp	sh__SH0121670.09FU
995788217b2f3201db761b72dc24609b	k__Fungi	p__Rozellomycota	c__Rozellomycotina_cls_Incertae_sedis	o__GS08	f__GS08_fam_Incertae_sedis	g__GS08_gen_Incertae_sedis	s__GS08_sp	sh__SH0121670.09FU
09664aee5db8ac4a24050abac2321fbe	k__Fungi	p__Rozellomycota	c__Rozellomycotina_cls_Incertae_sedis	o__GS08	f__GS08_fam_Incertae_sedis	g__GS08_gen_Incertae_sedis	s__GS08_sp	sh__SH0121670.09FU
9326dd8f27b670b68c321872c834a42a	k__Fungi	p__Rozellomycota	c__Rozellomycotina_cls_Incertae_sedis	o__GS08	f__GS08_fam_Incertae_sedis	g__GS08_gen_Incertae_sedis	s__GS08_sp	sh__SH0121670.09FU
661b4f8306a7fd27015b14d9b3909ed9	k__Fungi	p__Rozellomycota	c__Rozellomycotina_cls_Incertae_sedis	o__GS08	f__GS08_fam_Incertae_sedis	g__GS08_gen_Incertae_sedis	s__GS08_sp	sh__SH0121670.09FU
362cf720bc87cf1059d9af42d63ae353	k__Fungi	p__Rozellomycota	c__Rozellomycotina_cls_Incertae_sedis	o__GS08	f__GS08_fam_Incertae_sedis	g__GS08_gen_Incertae_sedis	s__GS08_sp	sh__SH0121670.09FU
d545b0f2065f367ae836574d1f55c603	k__Fungi	p__Rozellomycota	c__Rozellomycotina_cls_Incertae_sedis	o__GS08	f__GS08_fam_Incertae_sedis	g__GS08_gen_Incertae_sedis	s__GS08_sp	sh__SH0121670.09FU
fade15f78d9879565d820640b41cb58a	k__Fungi	p__Rozellomycota	c__Rozellomycotina_cls_Incertae_sedis	o__GS08	f__GS08_fam_Incertae_sedis	g__GS08_gen_Incertae_sedis	s__GS08_sp	sh__SH0121670.09FU
931925a988336974a1064ebeeb134632	k__Fungi	p__Rozellomycota	c__Rozellomycotina_cls_Incertae_sedis	o__GS08	f__GS08_fam_Incertae_sedis	g__GS08_gen_Incertae_sedis	s__GS08_sp	sh__SH0121670.09FU
c6c7b58dd4c426ec559646fb5edaee04	k__Fungi	p__Rozellomycota	c__Rozellomycotina_cls_Incertae_sedis	o__GS08	f__GS08_fam_Incertae_sedis	g__GS08_gen_Incertae_sedis	s__GS08_sp	sh__SH0121670.09FU
338b19e0cbe0cca74fc09566c7783a10	k__Fungi	p__Rozellomycota	c__Rozellomycotina_cls_Incertae_sedis	o__GS08	f__GS08_fam_Incertae_sedis	g__GS08_gen_Incertae_sedis	s__GS08_sp	sh__SH0121670.09FU
0e16fc492b0e979fc72fd78157fd201d	k__Fungi	p__Rozellomycota	c__Rozellomycotina_cls_Incertae_sedis	o__GS08	f__GS08_fam_Incertae_sedis	g__GS08_gen_Incertae_sedis	s__GS08_sp
6f94bee843130d1183a8c30a2d7ac8ea	k__Fungi
be4106b5aeed2fad32ccd8a2e8f2dac9	k__Fungi
f32ddf7e158f1a8dbc019c71a4872cf0	k__Fungi
99397ea6c7f9c0af7c1477c5481db1b0	k__Fungi
c0e378f21e95591def19617d86305e23	k__Fungi
4c1fa4869d33ff8ffcf60af451ba8e63	k__Fungi	p__Rozellomycota	c__Rozellomycotina_cls_Incertae_sedis	o__GS08	f__GS08_fam_Incertae_sedis	g__GS08_gen_Incertae_sedis	s__GS08_sp
d2b6c3bacfffc2a41c90df653e6311da	k__Fungi
2b8062c51b55b9140b08a14a32307e6b	k__Fungi
82161c95c228fda03139e909071bc26d	k__Fungi
2f4ec9c643408fdb87f23df405107b50	k__Fungi	p__Basidiomycota	c__Microbotryomycetes	o__Sporidiobolales	f__Sporidiobolales_fam_Incertae_sedis	g__Sporidiobolales_gen_Incertae_sedis	s__Sporidiobolales_sp
6247667701035e0435ad48351dc9b89e	k__Fungi	p__Basidiomycota	c__Microbotryomycetes	o__Sporidiobolales	f__Sporidiobolaceae	g__Rhodotorula	s__Rhodotorula_sp	sh__SH0065146.09FU
7121b8e3f4929c4267ad8407259d3785	k__Fungi	p__Basidiomycota	c__Microbotryomycetes	o__Sporidiobolales	f__Sporidiobolaceae	g__Rhodotorula	s__Rhodotorula_sphaerocarpa	sh__SH1008684.09FU
cf61ce4587e3bb148107645cb768ce18	k__Fungi	p__Basidiomycota	c__Basidiomycota_cls_Incertae_sedis	o__Basidiomycota_ord_Incertae_sedis	f__Basidiomycota_fam_Incertae_sedis	g__Basidiomycota_gen_Incertae_sedis	s__Basidiomycota_sp
8970f96a1f8327928a9027d0e406727d	k__Fungi	p__Basidiomycota	c__Tremellomycetes	o__Trichosporonales	f__Trichosporonaceae	g__Apiotrichum	s__Apiotrichum_sporotrichoides
1d786ed553cf42fcc0a84b5e7705e2e9	k__Fungi	p__Basidiomycota	c__Tremellomycetes	o__Trichosporonales	f__Trichosporonaceae	g__Trichosporon
e12b071e92c9e178efd364d8134ff0a9	k__Fungi	p__Basidiomycota	c__Malasseziomycetes	o__Malasseziales	f__Malasseziaceae	g__Malassezia
ab38a90341d2dfa24d0ab8021b2268c9	k__Fungi	p__Basidiomycota	c__Malasseziomycetes	o__Malasseziales	f__Malasseziaceae	g__Malassezia	s__Malassezia_globosa
da635b11b29ecb9805f56322221eab74	k__Fungi
fc147d9c72151f086e24eaaeb68167df	k__Fungi
e3c9d8468788ba8edfd065eafabba2df	k__Fungi	p__Basidiomycota	c__Exobasidiomycetes	o__Georgefischeriales	f__Gjaerumiaceae	g__Gjaerumia	s__Gjaerumia_minor	sh__SH1135762.09FU
7b9fd354d6abb3f2cd58d850778f73b4	k__Fungi	p__Basidiomycota	c__Tremellomycetes	o__Tremellales	f__Bulleribasidiaceae	g__Vishniacozyma	s__Vishniacozyma_insularis	sh__SH1549506.09FU
278e68f080d1853b6a13cb99b921a427	k__Fungi	p__Basidiomycota	c__Tremellomycetes	o__Tremellales
48f8fee24c89005488f3c32c8382ab41	k__Fungi	p__Basidiomycota	c__Tremellomycetes	o__Tremellales	f__Bulleribasidiaceae	g__Vishniacozyma	s__Vishniacozyma_pseudopenaeus	sh__SH0994203.09FU
67a5e0227a149d311d35e8e23806c234	k__Fungi	p__Basidiomycota	c__Tremellomycetes	o__Tremellales	f__Tremellales_fam_Incertae_sedis	g__Tremellales_gen_Incertae_sedis	s__Tremellales_sp
d72dedebc40c24d6f2f5501013d5aea0	k__Fungi	p__Basidiomycota	c__Tremellomycetes	o__Tremellales	f__Bulleribasidiaceae	g__Vishniacozyma
6024e33dfe64c5baa8b67368de80f012	k__Fungi	p__Basidiomycota	c__Tremellomycetes	o__Tremellales	f__Bulleribasidiaceae	g__Dioszegia
6ec0d2485e316f56b28ae1bfaf1b42ef	k__Fungi	p__Basidiomycota	c__Tremellomycetes	o__Tremellales	f__Bulleribasidiaceae	g__Dioszegia
b97f2cd5dd5d09e00f3d4e843388d568	k__Fungi	p__Basidiomycota	c__Exobasidiomycetes	o__Exobasidiales	f__Cryptobasidiaceae	g__Clinoconidium	s__Clinoconidium_cinnamomi	sh__SH0066886.09FU
6c908457fc82818482326f6d25a6f5b5	k__Fungi	p__Basidiomycota	c__Exobasidiomycetes	o__Exobasidiales	f__Exobasidiaceae	g__Exobasidium	s__Exobasidium_camelliae	sh__SH1097425.09FU
33b2de89acb8e2496e0b910956357ca4	k__Fungi	p__Ascomycota	c__Saccharomycetes	o__Saccharomycetales	f__Saccharomycetales_fam_Incertae_sedis	g__Candida	s__Candida_boidinii	sh__SH1188234.09FU
f427ba723cd0a973012d502ce930c7cc	k__Fungi	p__Ascomycota
d29d2af2a5ddd2f0cc28f2b2c19c7023	k__Fungi
77cf43c0e818b26759c87b899ab3db33	k__Fungi
968fdb041a6237f8957402caf7aac5a1	k__Fungi	p__Ascomycota	c__Saccharomycetes	o__Saccharomycetales	f__Saccharomycetales_fam_Incertae_sedis	g__Candida
c477a76b20ca8f6511fffffd42abeadd	k__Fungi	p__Ascomycota	c__Saccharomycetes	o__Saccharomycetales	f__Saccharomycetales_fam_Incertae_sedis	g__Candida	s__Candida_albicans
f59387f0b953756ab3eedbebde8ce5ae	k__Fungi	p__Basidiomycota	c__Agaricomycetes
bef4948165f1f46e1159a7afdf8dbdd6	k__Fungi
e5a242cc41d1af61934dd98d66253247	k__Fungi							sh__SH1327899.09FU
c8260fb7fbaedb0d738d343057466f96	k__Fungi	p__Basidiomycota	c__Agaricomycetes	o__Boletales	f__Coniophoraceae	g__Coniophora	s__Coniophora_marmorata	sh__SH1163041.09FU
911bfc32eecdc6cef6b10cb9c4e9093c	k__Fungi	p__Ascomycota	c__Ascomycota_cls_Incertae_sedis	o__Ascomycota_ord_Incertae_sedis	f__Ascomycota_fam_Incertae_sedis	g__Ascomycota_gen_Incertae_sedis	s__Ascomycota_sp	sh__SH0115620.09FU
544143f2374b69fa73457d7c667bdd74	k__Fungi	p__Ascomycota
52e09e3c67fc6b820c2a7012d630ca43	k__Fungi
f400b533552ddee519dfc0d036c6ddbf	k__Fungi	p__Basidiomycota	c__Agaricomycetes
993b30e6f598330feacd4ea5bdca7175	k__Fungi	p__Basidiomycota
0ec4cd7155fd8bcf3cb39d3102dacd67	k__Fungi
1d8c947dae174a9bfe28766af37e7b3a	k__Fungi
5f81d75d19a40d0c70d3d52f115e72b6	k__Fungi	p__Basidiomycota	c__Cystobasidiomycetes	o__Cystobasidiomycetes_ord_Incertae_sedis	f__Symmetrosporaceae	g__Symmetrospora
b1a7c0436ffc85443368bc36c2f78c14	k__Fungi	p__Basidiomycota	c__Cystobasidiomycetes	o__Cystobasidiales	f__Cystobasidiaceae	g__Cystobasidium	s__Cystobasidium_sp
3b0a5077ce6c30f799ab4346f5286698	k__Fungi	p__Basidiomycota	c__Cystobasidiomycetes	o__Cystobasidiales	f__Cystobasidiaceae	g__Cystobasidium	s__Cystobasidium_calyptogenae	sh__SH1223425.09FU
aa5852bbb95fcac879a2500429c0bc83	k__Fungi	p__Basidiomycota	c__Cystobasidiomycetes	o__Cystobasidiales	f__Cystobasidiaceae	g__Cystobasidium	s__Cystobasidium_slooffiae
fb16d9a4e8df1474435c540689dfbf12	k__Fungi
6f0ef213b33e64b605a7f5e38e44b5de	k__Fungi	p__Basidiomycota	c__Agaricomycetes
07911f03934142eea047f98662b9ee6b	k__Fungi	p__Basidiomycota	c__Agaricomycetes	o__Boletales	f__Rhizopogonaceae	g__Rhizopogon	s__Rhizopogon_sp	sh__SH1064101.09FU
3d8781af39692677c9df79794c225e6a	k__Fungi	p__Basidiomycota	c__Agaricomycetes	o__Boletales	f__Boletales_fam_Incertae_sedis	g__Boletales_gen_Incertae_sedis	s__Boletales_sp	sh__SH1325464.09FU
49b16db719cda89ee9c99475cb607888	k__Fungi	p__Basidiomycota	c__Agaricomycetes	o__Agaricomycetes_ord_Incertae_sedis	f__Agaricomycetes_fam_Incertae_sedis	g__Agaricomycetes_gen_Incertae_sedis	s__Agaricomycetes_sp	sh__SH1144755.09FU
b67f814af01ed1cf81173a1b27e07700	k__Fungi	p__Basidiomycota	c__Agaricomycetes	o__Boletales	f__Pisolithaceae	g__Pisolithus	s__Pisolithus_sp
e56d4c2e6a2d4b536db205aaf591fd48	k__Fungi	p__Basidiomycota	c__Agaricomycetes	o__Boletales	f__Sclerodermataceae	g__Scleroderma	s__Scleroderma_sp	sh__SH1131554.09FU
6b503276b2e3fbd2e24567ca8f3c8c69	k__Fungi	p__Basidiomycota	c__Agaricomycetes	o__Boletales	f__Sclerodermataceae	g__Scleroderma	s__Scleroderma_yunnanense
0d33ad48311ca05011db3f6e3ff600ca	k__Fungi	p__Basidiomycota	c__Agaricomycetes	o__Boletales	f__Sclerodermataceae
aa1c52993bc7edbfcad0737579df4eb1	k__Fungi	p__Basidiomycota	c__Agaricomycetes	o__Boletales	f__Sclerodermataceae	g__Scleroderma	s__Scleroderma_sp	sh__SH1131546.09FU
3f9a7679bdad24607a1f2f4e21735ce9	k__Fungi	p__Basidiomycota	c__Agaricomycetes	o__Boletales	f__Sclerodermataceae	g__Scleroderma	s__Scleroderma_sinnamariense	sh__SH1131542.09FU
04b9fcaec8cdec71efa7b3510536b4da	k__Fungi	p__Basidiomycota	c__Agaricomycetes	o__Boletales	f__Sclerodermataceae	g__Scleroderma	s__Scleroderma_xanthochroum	sh__SH1131544.09FU
8fb31058491ac1fc2664389f8d39735e	k__Fungi	p__Basidiomycota	c__Agaricomycetes	o__Boletales	f__Sclerodermataceae	g__Scleroderma	s__Scleroderma_sp	sh__SH1110294.09FU
f55c0294e413894d419f33ba18c1dbb9	k__Fungi	p__Basidiomycota	c__Agaricomycetes	o__Agaricales	f__Agaricaceae	g__Lepiota	s__Lepiota_sp	sh__SH0143608.09FU
e8023752fa3e1385fc7b8e9001b88b8d	k__Fungi	p__Basidiomycota	c__Agaricomycetes	o__Agaricales	f__Agaricaceae	g__Leucocoprinus	s__Leucocoprinus_straminellus	sh__SH1230579.09FU
a535c350050fa86e47e9265c2f157e25	k__Fungi	p__Basidiomycota	c__Agaricomycetes	o__Agaricomycetes_ord_Incertae_sedis	f__Agaricomycetes_fam_Incertae_sedis	g__Agaricomycetes_gen_Incertae_sedis	s__Agaricomycetes_sp	sh__SH1253534.09FU
c5d91344fc2e187a2450031e888ac25b	k__Fungi	p__Basidiomycota	c__Agaricomycetes	o__Agaricales	f__Agaricaceae	g__Agaricus	s__Agaricus_microvolvatulus	sh__SH1214546.09FU
3db0df801459959064b0c621fc664487	k__Fungi	p__Basidiomycota	c__Agaricomycetes	o__Agaricales	f__Agaricaceae	g__Agaricus
d130072eee87bbc90410478103644744	k__Fungi	p__Basidiomycota	c__Agaricomycetes	o__Agaricales	f__Agaricaceae	g__Agaricus	s__Agaricus_atrodiscus	sh__SH1214600.09FU
8c10e708d7714862006173fbb03626cd	k__Fungi	p__Basidiomycota	c__Agaricomycetes	o__Agaricales	f__Agaricaceae	g__Agaricus	s__Agaricus_duplocingulatus	sh__SH1214860.09FU
89bf166afdafa1f6b4d6a47f05d58afc	k__Fungi	p__Basidiomycota	c__Agaricomycetes	o__Agaricales	f__Agaricaceae	g__Agaricus	s__Agaricus_luteofibrillosus	sh__SH1214777.09FU
9123c7f30c015ee20fcf4515505b608b	k__Fungi	p__Basidiomycota	c__Agaricomycetes	o__Agaricales	f__Agaricaceae	g__Heinemannomyces	s__Heinemannomyces_splendidissimus	sh__SH1214696.09FU
e0fe18f6fe08a98a02d9677d7b4fff5d	k__Fungi	p__Basidiomycota	c__Agaricomycetes	o__Agaricales	f__Agaricaceae	g__Xanthagaricus	s__Xanthagaricus_sp	sh__SH0945832.09FU
2894012ab81b777ceb7e76d723c01da8	k__Fungi	p__Basidiomycota	c__Agaricomycetes	o__Agaricales	f__Agaricales_fam_Incertae_sedis	g__Agaricales_gen_Incertae_sedis	s__Agaricales_sp	sh__SH0948546.09FU
c3abdbc404eb55cdc28fc9d3069aad11	k__Fungi	p__Basidiomycota	c__Agaricomycetes	o__Agaricales
899275a0beb7e8df92b2f140be1f9e3a	k__Fungi	p__Basidiomycota	c__Agaricomycetes	o__Agaricales
52e00d84b411b5d1d73c619f88d820b6	k__Fungi	p__Basidiomycota	c__Agaricomycetes	o__Agaricales	f__Lycoperdaceae
10341a0a0f11cf6a1cd3395c93818d47	k__Fungi	p__Basidiomycota	c__Agaricomycetes	o__Agaricales	f__Agaricales_fam_Incertae_sedis	g__Agaricales_gen_Incertae_sedis	s__Agaricales_sp	sh__SH0948454.09FU
da265dd9a22ee9c9d6716f379b1040b2	k__Fungi	p__Basidiomycota	c__Agaricomycetes	o__Agaricales
037c0165b9f3978f21a47d3cb6f9a197	k__Fungi	p__Basidiomycota	c__Agaricomycetes	o__Agaricales	f__Lycoperdaceae	g__Calvatia
4b7603b4271f5f9f50f84388b5e6768e	k__Fungi	p__Basidiomycota	c__Agaricomycetes	o__Agaricales	f__Agaricales_fam_Incertae_sedis	g__Agaricales_gen_Incertae_sedis	s__Agaricales_sp	sh__SH0948519.09FU
eb889128c63bc961875ea11126cca0ff	k__Fungi	p__Basidiomycota	c__Agaricomycetes	o__Agaricales	f__Lycoperdaceae	g__Calvatia	s__Calvatia_sp
530d0282fd86f603860129d0cc5d88a5	k__Fungi	p__Basidiomycota	c__Agaricomycetes	o__Agaricales	f__Lycoperdaceae	g__Calvatia	s__Calvatia_craniiformis	sh__SH0948348.09FU
3d48272fbe81fe73a35417ed8522616a	k__Fungi	p__Basidiomycota	c__Agaricomycetes	o__Agaricales	f__Lycoperdaceae
e0037533331e321d45d2499884564704	k__Fungi	p__Basidiomycota	c__Agaricomycetes	o__Polyporales	f__Polyporales_fam_Incertae_sedis	g__Polyporales_gen_Incertae_sedis	s__Polyporales_sp	sh__SH1126588.09FU
ef5210e36b8b0b1d857b63d966b7e551	k__Fungi	p__Basidiomycota	c__Agaricomycetes	o__Polyporales	f__Meruliaceae	g__Phlebia	s__Phlebia_acanthocystis
7f5cd3d0f79b231e527fb4c0647afff3	k__Fungi	p__Basidiomycota	c__Agaricomycetes	o__Polyporales	f__Meruliaceae	g__Scopuloides	s__Scopuloides_sp	sh__SH1262850.09FU
898b257a08bb0ba6d2c6b1951f472bf5	k__Fungi	p__Basidiomycota	c__Agaricomycetes	o__Polyporales	f__Meruliaceae	g__Phlebia	s__Phlebia_tuberculata	sh__SH1264945.09FU
1143703ae7a914c1e14173e1a0f0ccd9	k__Fungi	p__Basidiomycota	c__Agaricomycetes	o__Polyporales	f__Polyporales_fam_Incertae_sedis	g__Polyporales_gen_Incertae_sedis	s__Polyporales_sp	sh__SH0896629.09FU
d40db116fe49f617bc1c447747bd98c2	k__Fungi	p__Basidiomycota	c__Agaricomycetes
89600a3f2b571243aeaf7a04f2f99265	k__Fungi	p__Basidiomycota	c__Agaricomycetes	o__Russulales	f__Peniophoraceae	g__Peniophora	s__Peniophora_sp	sh__SH1266254.09FU
c64708173d4b3ae62f1575174a9e93f6	k__Fungi	p__Basidiomycota	c__Agaricomycetes	o__Russulales	f__Peniophoraceae	g__Peniophora	s__Peniophora_borbonica	sh__SH1068837.09FU
6807a49825cf7f42c054c9cdebb00d23	k__Fungi
831407506623d134d82ded6b5af3064c	k__Fungi	p__Basidiomycota	c__Agaricomycetes	o__Russulales	f__Peniophoraceae	g__Peniophora	s__Peniophora_malaiensis	sh__SH1068903.09FU
c69e4d6bb68acc3c931d4cfc3bc2de7b	k__Fungi	p__Basidiomycota	c__Agaricomycetes	o__Agaricales
707a503038e5995929601b0a09cbfd0d	k__Fungi	p__Basidiomycota	c__Agaricomycetes	o__Agaricales	f__Lyophyllaceae	g__Fibulochlamys	s__Fibulochlamys_chilensis	sh__SH1149482.09FU
ff78743c49320bedecf2c46bf6acff75	k__Fungi	p__Basidiomycota	c__Agaricomycetes	o__Agaricales	f__Psathyrellaceae	g__Coprinopsis	s__Coprinopsis_sp	sh__SH1204441.09FU
a627fe13ab48269d8476ed90232ef8db	k__Fungi	p__Basidiomycota	c__Agaricomycetes	o__Agaricales	f__Psathyrellaceae	g__Coprinopsis	s__Coprinopsis_sp	sh__SH1204399.09FU
7552ca4ab9e0bcc60c1bf8332432af04	k__Fungi	p__Basidiomycota	c__Agaricomycetes	o__Agaricales
f6fbec14f6cc3148425cb97da83f0606	k__Fungi	p__Basidiomycota	c__Agaricomycetes	o__Agaricales	f__Psathyrellaceae	g__Coprinopsis	s__Coprinopsis_atramentaria	sh__SH0186034.09FU
89774f1ed971a8896b6fd297471cfc3b	k__Fungi	p__Basidiomycota	c__Agaricomycetes	o__Agaricales	f__Psathyrellaceae	g__Psathyrella	s__Psathyrella_sp	sh__SH1250740.09FU
14bb0155310c92ca77b71db786e80674	k__Fungi	p__Basidiomycota	c__Agaricomycetes	o__Agaricales	f__Psathyrellaceae	g__Psathyrella	s__Psathyrella_efflorescens	sh__SH1250713.09FU
e39a8c32fcaf36cf618ac63e3bdf9d5b	k__Fungi	p__Basidiomycota	c__Agaricomycetes	o__Agaricales	f__Psathyrellaceae	g__Coprinellus
22d2dc7d28ef25058c4dbca0aeadd3d1	k__Fungi	p__Basidiomycota	c__Agaricomycetes	o__Agaricales	f__Psathyrellaceae	g__Coprinellus
854ae94790fcd8cab1f955b2830956ab	k__Fungi	p__Basidiomycota	c__Agaricomycetes	o__Agaricales	f__Strophariaceae
8eae370119b7dd6706c5c17d682fd919	k__Fungi	p__Basidiomycota	c__Agaricomycetes	o__Agaricales
b0a432761e3d020aaca0626b02952ce0	k__Fungi	p__Basidiomycota	c__Agaricomycetes	o__Agaricales	f__Hymenogastraceae	g__Gymnopilus
152f5cf11aa55cc843d970f3e3eb6735	k__Fungi	p__Basidiomycota	c__Agaricomycetes	o__Polyporales	f__Ganodermataceae	g__Ganodermataceae_gen_Incertae_sedis	s__Ganodermataceae_sp	sh__SH1248865.09FU
ea8904cc773f3f1549680d87fc73b0de	k__Fungi	p__Basidiomycota	c__Agaricomycetes	o__Polyporales
d4516c767dcbeaf0552683b755b2b2c6	k__Fungi	p__Basidiomycota	c__Agaricomycetes	o__Polyporales	f__Ganodermataceae	g__Ganoderma	s__Ganoderma_tropicum
7b31f9e9a392fbfb530e1d511b39cddb	k__Fungi	p__Basidiomycota	c__Agaricomycetes	o__Polyporales	f__Ganodermataceae	g__Amauroderma	s__Amauroderma_sp	sh__SH0086947.09FU
2753e20c2e32997be30a50e51e5ae2aa	k__Fungi	p__Basidiomycota	c__Agaricomycetes	o__Polyporales	f__Ganodermataceae	g__Ganoderma
11e958e50da6769d2603f22fbe446ae6	k__Fungi	p__Basidiomycota	c__Agaricomycetes	o__Agaricomycetes_ord_Incertae_sedis	f__Agaricomycetes_fam_Incertae_sedis	g__Agaricomycetes_gen_Incertae_sedis	s__Agaricomycetes_sp	sh__SH1118188.09FU
719d7663f78a673d8368440473bcb489	k__Fungi	p__Basidiomycota	c__Agaricomycetes	o__Cantharellales	f__Botryobasidiaceae	g__Botryobasidium	s__Botryobasidium_indicum	sh__SH0958259.09FU
d288aa4a5454c960d79aa7944db14b0a	k__Fungi	p__Basidiomycota	c__Agaricomycetes	o__Phallales	f__Phallaceae	g__Phallus	s__Phallus_rubicundus	sh__SH0947281.09FU
38535421a4f7d184fbd44af6f8f21b6b	k__Fungi	p__Basidiomycota	c__Agaricomycetes	o__Phallales	f__Phallaceae	g__Phallus
97937b859f6bf482e1ea4fbf15e9f0c3	k__Fungi	p__Basidiomycota	c__Agaricomycetes	o__Phallales	f__Phallaceae	g__Phallus
5904b5ae6c3fe7fe75f7704e44877d4e	k__Fungi	p__Basidiomycota	c__Agaricomycetes	o__Phallales	f__Phallaceae	g__Phallaceae_gen_Incertae_sedis	s__Phallaceae_sp	sh__SH0937601.09FU
e5165623137fbcae58ce8510f4480c04	k__Fungi	p__Basidiomycota	c__Agaricomycetes	o__Phallales	f__Phallaceae	g__Phallus	s__Phallus_lutescens	sh__SH0942825.09FU
a76014f087a5ca342f9e41ab8e44dffa	k__Fungi	p__Basidiomycota	c__Agaricomycetes	o__Geastrales	f__Geastraceae
e468ea37ca00523840403ab07da336dc	k__Fungi	p__Basidiomycota	c__Agaricomycetes	o__Geastrales	f__Geastraceae	g__Geastrum	s__Geastrum_albonigrum	sh__SH0958423.09FU
eed37e799cb749aa88f75ac910a40e7b	k__Fungi	p__Basidiomycota	c__Agaricomycetes	o__Geastrales	f__Geastraceae	g__Geastrum	s__Geastrum_sp	sh__SH1292379.09FU
5005d8288ae7aeb36e4b81e012504580	k__Fungi	p__Basidiomycota	c__Agaricomycetes	o__Geastrales	f__Geastraceae	g__Geastrum	s__Geastrum_sp
3ee7ac91fa262f98497d42eefadde480	k__Fungi	p__Basidiomycota	c__Agaricomycetes	o__Geastrales	f__Geastraceae	g__Geastraceae_gen_Incertae_sedis	s__Geastraceae_sp	sh__SH0929002.09FU
1f312368f9da2068000da313797e8a28	k__Fungi	p__Basidiomycota	c__Agaricomycetes	o__Geastrales	f__Geastraceae	g__Geastrum
1581a9cf39c16b95d7bb02ac49bd043a	k__Fungi	p__Basidiomycota	c__Agaricomycetes	o__Geastrales	f__Geastraceae	g__Geastrum	s__Geastrum_mirabile	sh__SH0940446.09FU
f89b3b2692e6330fb2430f78d4706b56	k__Fungi	p__Basidiomycota	c__Agaricomycetes	o__Geastrales	f__Geastraceae	g__Geastrum	s__Geastrum_sp	sh__SH0938592.09FU
078436210d2a5259078af08ec297ac54	k__Fungi	p__Basidiomycota	c__Agaricomycetes
7cbc87675356e6edfda93fc412136172	k__Fungi	p__Basidiomycota	c__Agaricomycetes	o__Agaricomycetes_ord_Incertae_sedis	f__Agaricomycetes_fam_Incertae_sedis	g__Agaricomycetes_gen_Incertae_sedis	s__Agaricomycetes_sp	sh__SH0891464.09FU
88890540982587b8a90dca7dfa177786	k__Fungi	p__Basidiomycota	c__Basidiomycota_cls_Incertae_sedis	o__Basidiomycota_ord_Incertae_sedis	f__Basidiomycota_fam_Incertae_sedis	g__Basidiomycota_gen_Incertae_sedis	s__Basidiomycota_sp	sh__SH0896819.09FU
33f95ec525a3d47360d3cf662b34146b	k__Fungi	p__Basidiomycota	c__Agaricomycetes	o__Hymenochaetales	f__Hymenochaetaceae	g__Tropicoporus	s__Tropicoporus_minor	sh__SH1121765.09FU
f67cce5dc2a2535ea60530895b6dd98b	k__Fungi	p__Basidiomycota
6d7cd963c1f6f07660af5aff72841bed	k__Fungi	p__Basidiomycota	c__Agaricomycetes	o__Hymenochaetales	f__Hymenochaetaceae	g__Phellinus	s__Phellinus_prunicola	sh__SH1211599.09FU
30e94f3609ae11c00c012dfce15f1719	k__Fungi	p__Basidiomycota	c__Agaricomycetes	o__Trechisporales
9ddba65ce7d72824e5ba30b27225cc91	k__Fungi	p__Basidiomycota	c__Agaricomycetes	o__Trechisporales	f__Hydnodontaceae	g__Trechispora	s__Trechispora_sp	sh__SH1300249.09FU
42906e66934ac97101e5c63f7e3eff66	k__Fungi
c5625741d43835fab1004efce3ccac67	k__Fungi	p__Basidiomycota	c__Agaricomycetes	o__Trechisporales	f__Hydnodontaceae	g__Trechispora	s__Trechispora_bispora	sh__SH1159926.09FU
a89700d65a25b82789452f61119f1d99	k__Fungi
9a9e65d0954954221494942bd7cc4a1c	k__Fungi	p__Basidiomycota	c__Agaricomycetes	o__Trechisporales	f__Hydnodontaceae	g__Hydnodontaceae_gen_Incertae_sedis	s__Hydnodontaceae_sp	sh__SH1281258.09FU
5e7237a11375e21b6c23e369f89f6e25	k__Fungi	p__Basidiomycota	c__Agaricomycetes	o__Trechisporales	f__Hydnodontaceae	g__Trechispora	s__Trechispora_sp	sh__SH1260040.09FU
0df3df08f94a53912d83073b8f0ff496	k__Fungi	p__Basidiomycota	c__Agaricomycetes	o__Trechisporales	f__Hydnodontaceae	g__Trechispora	s__Trechispora_sp
27b9498fb3830375a4497fddb0385407	k__Fungi	p__Basidiomycota	c__Agaricomycetes	o__Trechisporales	f__Hydnodontaceae	g__Trechispora	s__Trechispora_sp
246aae8cf58fdfde34a1670f976cfd7c	k__Fungi	p__Basidiomycota	c__Agaricomycetes	o__Trechisporales
e53c9965a75deb5402e8071e8b41beb9	k__Fungi	p__Basidiomycota	c__Agaricomycetes	o__Trechisporales	f__Trechisporales_fam_Incertae_sedis	g__Trechisporales_gen_Incertae_sedis	s__Trechisporales_sp	sh__SH1299385.09FU
f3bfce3d21834437c74a282799db0b67	k__Fungi	p__Basidiomycota	c__Agaricomycetes	o__Agaricomycetes_ord_Incertae_sedis	f__Agaricomycetes_fam_Incertae_sedis	g__Agaricomycetes_gen_Incertae_sedis	s__Agaricomycetes_sp	sh__SH1131179.09FU
3273293af67a10021e276a2095ca6d2d	k__Fungi	p__Basidiomycota	c__Agaricomycetes	o__Trechisporales	f__Hydnodontaceae	g__Hydnodontaceae_gen_Incertae_sedis	s__Hydnodontaceae_sp	sh__SH0162956.09FU
87f19ce1c1fb8fb548d8675a5699ff0c	k__Fungi	p__Basidiomycota	c__Agaricomycetes	o__Trechisporales	f__Hydnodontaceae	g__Trechispora	s__Trechispora_sp
b8c779e37039de2fc03ba7b0dc108d2c	k__Fungi	p__Basidiomycota	c__Agaricomycetes	o__Trechisporales
69c1b89b31a8fad2e6840ea4b62c3c1b	k__Fungi	p__Basidiomycota	c__Agaricomycetes	o__Trechisporales	f__Hydnodontaceae
8e67a733b90950c1f8522d2819fc57f1	k__Fungi	p__Basidiomycota	c__Agaricomycetes	o__Trechisporales	f__Hydnodontaceae	g__Trechispora	s__Trechispora_sp	sh__SH1119604.09FU
fabb019358cced8311aa376751d49bdd	k__Fungi	p__Basidiomycota	c__Agaricomycetes	o__Geastrales	f__Geastrales_fam_Incertae_sedis	g__Geastrales_gen_Incertae_sedis	s__Geastrales_sp
d8a7e3c47c7d448b836069c927ce4b19	k__Fungi	p__Basidiomycota	c__Agaricomycetes	o__Hymenochaetales	f__Schizoporaceae	g__Hyphodontia	s__Hyphodontia_sp	sh__SH1118349.09FU
761eddfdb9dc4a913f94a0c13742757b	k__Fungi	p__Basidiomycota	c__Agaricomycetes	o__Auriculariales	f__Auriculariaceae	g__Auricularia	s__Auricularia_nigricans	sh__SH1304183.09FU
2389f19d7605b04509855b8838263f9f	k__Fungi
295de0dbda76388de04142882f622f8c	k__Fungi
e166601f936554e772e4befbe8c8cdd8	k__Fungi	p__Ascomycota	c__Ascomycota_cls_Incertae_sedis	o__Ascomycota_ord_Incertae_sedis	f__Ascomycota_fam_Incertae_sedis	g__Ascomycota_gen_Incertae_sedis	s__Ascomycota_sp	sh__SH1105575.09FU
a20defcfecbb026ff7c11d6e2e1806d7	k__Fungi	p__Ascomycota	c__Dothideomycetes	o__Venturiales	f__Sympoventuriaceae	g__Scolecobasidium	s__Scolecobasidium_cordanae	sh__SH1263830.09FU
ccdf23bc85bb53e5214dfeef92d07009	k__Fungi	p__Ascomycota
3f8f021cb446d4069afe59a7dd2c66ba	k__Fungi	p__Ascomycota	c__Dothideomycetes	o__Venturiales	f__Venturiales_fam_Incertae_sedis	g__Venturiales_gen_Incertae_sedis	s__Venturiales_sp	sh__SH0256065.09FU
be1c5dbc1de5b0fe5239040199977c06	k__Fungi	p__Ascomycota	c__Dothideomycetes	o__Venturiales	f__Sympoventuriaceae
ccb463b4ed27dcb7e9058dfa6f78bcfa	k__Fungi	p__Ascomycota	c__Ascomycota_cls_Incertae_sedis	o__Ascomycota_ord_Incertae_sedis	f__Ascomycota_fam_Incertae_sedis	g__Ascomycota_gen_Incertae_sedis	s__Ascomycota_sp	sh__SH1164637.09FU
47100207e9e04dc8446bec0d85f0a8bc	k__Fungi	p__Ascomycota	c__Dothideomycetes	o__Botryosphaeriales	f__Aplosporellaceae	g__Aplosporella	s__Aplosporella_longipes	sh__SH0880551.09FU
380aeb861a77c312a2f104df9091693c	k__Fungi	p__Ascomycota	c__Dothideomycetes	o__Botryosphaeriales	f__Botryosphaeriaceae	g__Lasiodiplodia
a659415438fa0ebd910fcd1276d2ac68	k__Fungi	p__Ascomycota	c__Dothideomycetes	o__Botryosphaeriales	f__Botryosphaeriaceae	g__Lasiodiplodia
a36923e5c0858ec77562abaf805beaed	k__Fungi	p__Ascomycota	c__Dothideomycetes	o__Botryosphaeriales	f__Botryosphaeriaceae
1a3a0c0389fad5ab152a47cf1ceec983	k__Fungi	p__Ascomycota	c__Dothideomycetes	o__Botryosphaeriales	f__Botryosphaeriaceae	g__Neofusicoccum
b5ef234efc152f0af8d760fa7008f570	k__Fungi
0a01aaf57235596cef9725e1c59d1dbb	k__Fungi	p__Ascomycota	c__Dothideomycetes	o__Dothideales	f__Dothioraceae	g__Hormonema	s__Hormonema_sp	sh__SH1240572.09FU
0225bd164a25e458dd26b0f2b8280474	k__Fungi
0e556d288fed546a942042bee562053c	k__Fungi
7338d9cbb3bae1d632fcbdae78f9d86b	k__Fungi	p__Ascomycota	c__Dothideomycetes	o__Capnodiales	f__Cladosporiaceae	g__Cladosporium
fd211b3fa66beef7761f5f84e0d22152	k__Fungi	p__Ascomycota	c__Dothideomycetes	o__Capnodiales	f__Cladosporiaceae	g__Toxicocladosporium
923126024e04319d00fd32c1d3503fc4	k__Fungi	p__Ascomycota	c__Dothideomycetes	o__Mycosphaerellales	f__Teratosphaeriaceae	g__Hortaea	s__Hortaea_werneckii	sh__SH1000031.09FU
530b7d60decc8a093352a99af7bee91a	k__Fungi	p__Ascomycota	c__Dothideomycetes	o__Mycosphaerellales	f__Mycosphaerellaceae	g__Acrodontium
e5b45d4073dd47427ddb6aab786b7213	k__Fungi	p__Ascomycota	c__Dothideomycetes	o__Mycosphaerellales	f__Teratosphaeriaceae	g__Teratosphaeriaceae_gen_Incertae_sedis	s__Teratosphaeriaceae_sp	sh__SH0238676.09FU
90f66cc6ebf68eb4b53957995795d2f1	k__Fungi	p__Ascomycota	c__Dothideomycetes	o__Capnodiales	f__Capnodiaceae	g__Chaetocapnodium
1b5175edd4830fa974a26f3535524614	k__Fungi
ffb86ee4f13aa285dfe1ce0af65fb29f	k__Fungi	p__Ascomycota	c__Dothideomycetes	o__Capnodiales	f__Capnodiales_fam_Incertae_sedis	g__Capnodiales_gen_Incertae_sedis	s__Capnodiales_sp	sh__SH0055922.09FU
4331af0ab6fd0e2d48feea60b0924ef3	k__Fungi	p__Ascomycota	c__Dothideomycetes
0dee151cebf9386a99fd4b756ab6d2f9	k__Fungi	p__Ascomycota	c__Dothideomycetes
292c554abd1b3509f3c9c5e4d79c83b6	k__Fungi	p__Ascomycota	c__Dothideomycetes	o__Pleosporales
bbc5bb5a9d369f014da2a283c9510982	k__Fungi	p__Ascomycota	c__Eurotiomycetes	o__Eurotiales	f__Aspergillaceae	g__Talaromyces
e58da7959470ebc037b0d5c13959f690	k__Fungi	p__Ascomycota	c__Dothideomycetes	o__Mycosphaerellales	f__Mycosphaerellaceae	g__Pseudocercospora	s__Pseudocercospora_sp	sh__SH1035496.09FU
f88c711f57317fe6fc182cc9132a8df9	k__Fungi	p__Ascomycota	c__Ascomycota_cls_Incertae_sedis	o__Ascomycota_ord_Incertae_sedis	f__Ascomycota_fam_Incertae_sedis	g__Ascomycota_gen_Incertae_sedis	s__Ascomycota_sp	sh__SH0080746.09FU
40831b84fdcf759ad6ccb4d8a49ccafa	k__Fungi	p__Ascomycota	c__Dothideomycetes	o__Pleosporales	f__Pleosporales_fam_Incertae_sedis	g__Pleosporales_gen_Incertae_sedis	s__Pleosporales_sp	sh__SH1097280.09FU
b484af5efe2386ebfb1a91ff844229e7	k__Fungi	p__Ascomycota	c__Dothideomycetes	o__Pleosporales	f__Pleosporales_fam_Incertae_sedis	g__Pleosporales_gen_Incertae_sedis	s__Pleosporales_sp	sh__SH1097280.09FU
a986abae5f05d09ecd66f58cbb5ff879	k__Fungi	p__Ascomycota
f5da507736ff0ea02dc191311af0e7e7	k__Fungi	p__Ascomycota	c__Dothideomycetes	o__Pleosporales	f__Morosphaeriaceae	g__Helicascus
c696132cb549edfdee2c2e175aaf6ef6	k__Fungi	p__Ascomycota	c__Dothideomycetes	o__Pleosporales	f__Phaeosphaeriaceae	g__Tintelnotia	s__Tintelnotia_sp	sh__SH0257529.09FU
41249ae5e61cf2870ce869dc89307dc8	k__Fungi	p__Ascomycota	c__Dothideomycetes	o__Pleosporales
01168bcf1a4147536e295c96d1572ee9	k__Fungi	p__Ascomycota	c__Dothideomycetes	o__Pleosporales
b08f4fd64a0ff2bdb3864586b7bf0970	k__Fungi	p__Ascomycota	c__Dothideomycetes	o__Pleosporales
6254ddf8d164a4e9cab80b7e49cd029c	k__Fungi	p__Ascomycota	c__Dothideomycetes	o__Pleosporales	f__Pleosporales_fam_Incertae_sedis	g__Pleosporales_gen_Incertae_sedis	s__Pleosporales_sp	sh__SH1148405.09FU
6aabce9aa447ad284d4955f7c0e0865c	k__Fungi	p__Ascomycota	c__Dothideomycetes	o__Pleosporales	f__Pleosporales_fam_Incertae_sedis	g__Pleosporales_gen_Incertae_sedis	s__Pleosporales_sp	sh__SH1148405.09FU
42501b46f4558ad458478e19238c726e	k__Fungi	p__Ascomycota	c__Dothideomycetes	o__Pleosporales	f__Roussoellaceae
65d6e4f2a926dd9a4998d53796ca1860	k__Fungi	p__Ascomycota	c__Dothideomycetes	o__Pleosporales
d66adbd9b39253c39ed1c248a189abe9	k__Fungi	p__Ascomycota	c__Dothideomycetes	o__Pleosporales
c2bd00ba3bd5915a866ab29d9bc5f61d	k__Fungi	p__Ascomycota	c__Dothideomycetes	o__Pleosporales
045a441c3ef24d9d6796cfd586457808	k__Fungi	p__Ascomycota	c__Dothideomycetes	o__Pleosporales
245742cb7098f3e12ba4dca344c5f554	k__Fungi	p__Ascomycota	c__Dothideomycetes	o__Pleosporales	f__Roussoellaceae
728abec2cf4e90692eb93593437925dc	k__Fungi	p__Ascomycota	c__Eurotiomycetes
f6e550f1cc85d10c0e7d011e31188eb2	k__Fungi	p__Ascomycota	c__Dothideomycetes	o__Pleosporales
6836128720b3362b313adae00555cc7f	k__Fungi	p__Ascomycota	c__Dothideomycetes	o__Pleosporales
574bc08c68f3d1ec61fcce52d0e2c7d0	k__Fungi	p__Ascomycota	c__Dothideomycetes	o__Pleosporales	f__Roussoellaceae	g__Roussoella	s__Roussoella_sp	sh__SH0929417.09FU
94b9540649c7836cd2100604a957dd75	k__Fungi	p__Ascomycota	c__Sordariomycetes	o__Sordariomycetes_ord_Incertae_sedis	f__Sordariomycetes_fam_Incertae_sedis	g__Sordariomycetes_gen_Incertae_sedis	s__Sordariomycetes_sp	sh__SH0920110.09FU
33055d92c6f576e99b28e3a1678f5dbd	k__Fungi	p__Basidiomycota	c__Tremellomycetes	o__Tremellales	f__Tremellaceae	g__Tremella
859f69f2cb755441a88437a4e50b67eb	k__Fungi	p__Basidiomycota	c__Tremellomycetes	o__Tremellales	f__Tremellaceae	g__Tremella
f4d8f855259aa2597eccef186fe6a7b5	k__Fungi	p__Basidiomycota	c__Tremellomycetes	o__Tremellales	f__Tremellaceae	g__Tremella	s__Tremella_sp	sh__SH1050242.09FU
de1a43fdbb6709eca4a29007eb5e1a99	k__Fungi	p__Basidiomycota	c__Tremellomycetes	o__Tremellales	f__Tremellaceae	g__Tremella	s__Tremella_sp	sh__SH1050243.09FU
f1018851de1f9ef17d00f240627e1fa1	k__Fungi	p__Basidiomycota	c__Tremellomycetes	o__Tremellales	f__Tremellales_fam_Incertae_sedis	g__Tremellales_gen_Incertae_sedis	s__Tremellales_sp	sh__SH1105033.09FU
05c078c72773c5398ac1d4b4dad14c0a	k__Fungi	p__Ascomycota	c__Sordariomycetes	o__Xylariales	f__Diatrypaceae	g__Eutypella	s__Eutypella_sp	sh__SH0888332.09FU
df7e50cfa3786ec094fbcd671b670a4f	k__Fungi	p__Ascomycota
8bcdf06a66d0c9a5c54906f260d6d539	k__Fungi	p__Ascomycota	c__Sordariomycetes	o__Xylariales	f__Xylariaceae
2135b1d3d3fe349364b2e09fedb58d30	k__Fungi	p__Ascomycota	c__Sordariomycetes	o__Xylariales	f__Lopadostomataceae	g__Lopadostomataceae_gen_Incertae_sedis	s__Lopadostomataceae_sp	sh__SH0879994.09FU
0aac6106e662ec07c0621e0794b3065e	k__Fungi	p__Ascomycota	c__Sordariomycetes	o__Xylariales	f__Xylariaceae	g__Neoanthostomella	s__Neoanthostomella_fici	sh__SH0921499.09FU
62e701249c9f04c317b6fe78e3ba8247	k__Fungi	p__Ascomycota	c__Sordariomycetes
c1ce6e01c6cf34f4764afc04e84ab99e	k__Fungi	p__Ascomycota	c__Sordariomycetes	o__Xylariales	f__Xylariaceae	g__Virgaria	s__Virgaria_sp
6121fb526df15a065c0a7f28ad91b679	k__Fungi	p__Ascomycota	c__Sordariomycetes
5412cef7e8a7a5d4fe963dd72193b9ac	k__Fungi	p__Ascomycota	c__Sordariomycetes	o__Amphisphaeriales	f__Pestalotiopsidaceae	g__Pestalotiopsis
6b723a4d3fd38f7b2abf6e8df28159c3	k__Fungi	p__Ascomycota	c__Sordariomycetes	o__Trichosphaeriales	f__Trichosphaeriaceae	g__Nigrospora	s__Nigrospora_pyriformis	sh__SH2728836.09FU
622404f5ec9266fa0c6ce4ea0e8229bc	k__Fungi	p__Ascomycota	c__Sordariomycetes	o__Xylariales	f__Apiosporaceae	g__Arthrinium	s__Arthrinium_mori	sh__SH1216825.09FU
67b493bcd93d3a0c1eea435e76034f02	k__Fungi	p__Ascomycota	c__Sordariomycetes	o__Xylariales	f__Apiosporaceae
4fe09b9a4fd66a8b8d6ec7761a38de9d	k__Fungi	p__Ascomycota	c__Sordariomycetes	o__Xylariales	f__Apiosporaceae	g__Apiosporaceae_gen_Incertae_sedis	s__Apiosporaceae_sp	sh__SH1070459.09FU
a4868642fa71af972406f629fd8f4802	k__Fungi	p__Ascomycota	c__Sordariomycetes	o__Xylariales	f__Apiosporaceae	g__Arthrinium
6d1d22ad89037103bf00c3322d7de1a4	k__Fungi	p__Ascomycota	c__Sordariomycetes	o__Xylariales	f__Hypoxylaceae
957b8ba0f7c4e8aebcf2b6ea5a739f05	k__Fungi	p__Ascomycota	c__Sordariomycetes	o__Xylariales	f__Xylariaceae	g__Annulohypoxylon	s__Annulohypoxylon_stygium	sh__SH1211928.09FU
ae206fdde81e4171565a4d86c58a77ea	k__Fungi	p__Ascomycota	c__Sordariomycetes	o__Xylariales	f__Hypoxylaceae	g__Hypoxylon	s__Hypoxylon_sp
9f602e15737a098f80f68f05933d8117	k__Fungi	p__Ascomycota	c__Sordariomycetes	o__Xylariales	f__Hypoxylaceae	g__Hypoxylon	s__Hypoxylon_vinosopulvinatum	sh__SH0994318.09FU
1aa2239af0831a72e8bf47fb0159ffb4	k__Fungi	p__Ascomycota	c__Sordariomycetes	o__Xylariales	f__Hypoxylaceae	g__Hypoxylon	s__Hypoxylon_hypomiltum	sh__SH0949282.09FU
00e9889a98c966b965798f133a67d315	k__Fungi	p__Ascomycota	c__Sordariomycetes	o__Xylariales	f__Hypoxylaceae	g__Hypoxylon	s__Hypoxylon_haematostroma	sh__SH0896883.09FU
694f7cc0c582609ab24fee9a56e65acd	k__Fungi	p__Ascomycota	c__Sordariomycetes	o__Xylariales	f__Xylariaceae	g__Xylaria	s__Xylaria_sp	sh__SH1076130.09FU
80869354cc2a4d8486c2ce291eb3b015	k__Fungi	p__Ascomycota	c__Sordariomycetes	o__Xylariales	f__Xylariaceae	g__Xylariaceae_gen_Incertae_sedis	s__Xylariaceae_sp	sh__SH0997091.09FU
da316453f6f010669d8247f11a1d8615	k__Fungi	p__Ascomycota	c__Sordariomycetes	o__Xylariales	f__Xylariaceae
02bd004f4d2537cc5f4fbec36bcaca6c	k__Fungi	p__Ascomycota	c__Sordariomycetes	o__Xylariales	f__Xylariaceae	g__Xylaria	s__Xylaria_sp
79974814bfd1eaa284de23ac00e5807b	k__Fungi	p__Ascomycota	c__Sordariomycetes	o__Xylariales	f__Xylariaceae	g__Xylaria
25fcc83659db3305d388ac363c7326d3	k__Fungi	p__Ascomycota	c__Sordariomycetes	o__Xylariales
f75a69ec044264aed05cac53ad13ff90	k__Fungi	p__Ascomycota	c__Sordariomycetes	o__Xylariales	f__Xylariaceae	g__Xylariaceae_gen_Incertae_sedis	s__Xylariaceae_sp
0844bcbb16cca69089e8c5783f79901d	k__Fungi	p__Ascomycota	c__Sordariomycetes	o__Xylariales
ae06a591b6d78206062f29079719ef9b	k__Fungi	p__Ascomycota	c__Sordariomycetes	o__Xylariales	f__Xylariales_fam_Incertae_sedis	g__Xylariales_gen_Incertae_sedis	s__Xylariales_sp	sh__SH1300143.09FU
e8548d07f0b6a6a0a9c4328b02dada05	k__Fungi	p__Ascomycota	c__Sordariomycetes	o__Xylariales	f__Diatrypaceae	g__Melanostictus
e67eecd8b8b6f6aafc6e3c5c1c99a000	k__Fungi
83c78e6e7cc07e9f898957c79c48234e	k__Fungi	p__Ascomycota	c__Sordariomycetes	o__Xylariales	f__Diatrypaceae	g__Eutypella	s__Eutypella_sp	sh__SH0001633.09FU
029f8a805a3038614171e721dd32bb92	k__Fungi	p__Ascomycota	c__Saccharomycetes	o__Saccharomycetales	f__Metschnikowiaceae	g__Clavispora	s__Clavispora_sp	sh__SH1104750.09FU
c94bc9d4de418011e44633fe53234fd8	k__Fungi	p__Ascomycota	c__Saccharomycetes	o__Saccharomycetales	f__Metschnikowiaceae	g__Clavispora	s__Clavispora_sp	sh__SH1104750.09FU
8553d4985790532457c77e3b87d54295	k__Fungi	p__Ascomycota	c__Sordariomycetes	o__Xylariales	f__Xylariaceae	g__Ascotricha
f67c751ce4d14cc6b1fb073c914baf18	k__Fungi	p__Ascomycota	c__Sordariomycetes	o__Hypocreales	f__Hypocreales_fam_Incertae_sedis	g__Hypocreales_gen_Incertae_sedis	s__Hypocreales_sp	sh__SH0107819.09FU
d791524f152ebf501e32a301d18255c2	k__Fungi	p__Ascomycota
be9c6edf623ea98ff2e84603de2bf124	k__Fungi	p__Ascomycota	c__Sordariomycetes	o__Hypocreales	f__Nectriaceae	g__Fusarium	s__Fusarium_oxysporum
671fa02420d1000ac28a17479a7dcfd7	k__Fungi	p__Ascomycota	c__Sordariomycetes	o__Cordanales	f__Cordanaceae	g__Cordana	s__Cordana_terrestris	sh__SH0973772.09FU
ad85db98ee9bfb3b0a372acaa8f8f594	k__Fungi	p__Ascomycota	c__Sordariomycetes	o__Chaetosphaeriales	f__Chaetosphaeriaceae	g__Chaetosphaeriaceae_gen_Incertae_sedis	s__Chaetosphaeriaceae_sp	sh__SH0998432.09FU
d9bb020b992cba4ec03a5e2d7cb5ac6f	k__Fungi	p__Ascomycota	c__Sordariomycetes	o__Sordariomycetes_ord_Incertae_sedis	f__Sordariomycetes_fam_Incertae_sedis	g__Sordariomycetes_gen_Incertae_sedis	s__Sordariomycetes_sp	sh__SH0998436.09FU
b995f2d1f3fc199ab5c02fd6dfd3a68d	k__Fungi	p__Ascomycota	c__Sordariomycetes	o__Diaporthales
03c1b3d85e391f8f052f5d4c5909ac23	k__Fungi	p__Ascomycota	c__Sordariomycetes	o__Diaporthales	f__Valsaceae
c06a3309ffd59287ceeb8856d5e251ff	k__Fungi	p__Ascomycota
0c4dfa33f961c7ad60234b647af66b5c	k__Fungi	p__Ascomycota	c__Sordariomycetes	o__Diaporthales	f__Diaporthaceae	g__Diaporthe
378c33bc34ffc2e12f0b07e45141013d	k__Fungi	p__Ascomycota	c__Sordariomycetes	o__Diaporthales	f__Diaporthaceae	g__Diaporthe
b79d3d0f05c4582646629643976d597f	k__Fungi	p__Ascomycota	c__Sordariomycetes	o__Sordariomycetes_ord_Incertae_sedis
5640f1369030a3e88b136528358dd24c	k__Fungi	p__Ascomycota	c__Sordariomycetes	o__Sordariomycetes_ord_Incertae_sedis	f__Thyridiaceae	g__Thyridium
8b18ab31350371e228d9e44b1733b1b0	k__Fungi	p__Ascomycota	c__Sordariomycetes	o__Hypocreales	f__Hypocreales_fam_Incertae_sedis	g__Barbatosphaeria	s__Barbatosphaeria_neglecta	sh__SH0125298.09FU
043791cea7b45139b32c2c32578d923b	k__Fungi	p__Ascomycota
d484ded32654bc485d9f65d8cb9da3ee	k__Fungi	p__Ascomycota	c__Sordariomycetes	o__Sordariomycetes_ord_Incertae_sedis	f__Sordariomycetes_fam_Incertae_sedis	g__Xylomelasma
c292dc9f505d8d6b845a79870af71550	k__Fungi	p__Ascomycota
97a9572b65be10fc05cb7fe707644025	k__Fungi	p__Ascomycota	c__Sordariomycetes	o__Togniniales	f__Togniniaceae	g__Phaeoacremonium
a900617cf208806cbc1ddc55a9bdafee	k__Fungi	p__Ascomycota	c__Sordariomycetes	o__Sordariales	f__Chaetomiaceae	g__Chaetomiaceae_gen_Incertae_sedis	s__Chaetomiaceae_sp	sh__SH0881464.09FU
e98cb33f563b9dccc88c68ca6390ad5d	k__Fungi	p__Ascomycota
12273e5010e07d53aed1a9cb5f906ad3	k__Fungi	p__Ascomycota
a1fb4aee70ccc2c027d3acd4747cbdda	k__Fungi	p__Ascomycota	c__Sordariomycetes	o__Calosphaeriales	f__Pleurostomataceae	g__Pleurostoma	s__Pleurostoma_richardsiae	sh__SH0952793.09FU
74c1ed2f20da7e2fffe1ff108a473b14	k__Fungi	p__Ascomycota	c__Sordariomycetes	o__Boliniales	f__Boliniaceae	g__Camarops	s__Camarops_sp	sh__SH0951441.09FU
5f5045ef0a2c77b65dd5a5cb6ede5f28	k__Fungi	p__Ascomycota	c__Sordariomycetes	o__Sordariomycetes_ord_Incertae_sedis	f__Sordariomycetes_fam_Incertae_sedis	g__Sordariomycetes_gen_Incertae_sedis	s__Sordariomycetes_sp	sh__SH0951405.09FU
7e6073af40f9c7d07e90e6231b178bc3	k__Fungi	p__Ascomycota	c__Sordariomycetes	o__Boliniales	f__Boliniaceae	g__Boliniaceae_gen_Incertae_sedis	s__Boliniaceae_sp	sh__SH0951416.09FU
2edd0fa9d36526f64ed23b8730be61f5	k__Fungi	p__Ascomycota	c__Dothideomycetes
23a6cf3d832b94dd11a4e4a307f0462e	k__Fungi	p__Ascomycota	c__Dothideomycetes	o__Pleosporales	f__Pleosporales_fam_Incertae_sedis	g__Pleosporales_gen_Incertae_sedis	s__Pleosporales_sp	sh__SH1029841.09FU
47cb9773d5e4b407bfcb44cc6dafd6ff	k__Fungi	p__Ascomycota	c__Dothideomycetes	o__Pleosporales	f__Pleosporales_fam_Incertae_sedis	g__Pleosporales_gen_Incertae_sedis	s__Pleosporales_sp	sh__SH1029841.09FU
73bcaf555e2485b4c83c9de295c8ae2c	k__Fungi	p__Ascomycota
671e35223f4e145f9c6159e8b996b736	k__Fungi	p__Ascomycota	c__Sordariomycetes	o__Hypocreales	f__Nectriaceae	g__Xenoacremonium
3d0cb44e8f2b966e2096acd5672f8876	k__Fungi	p__Ascomycota	c__Sordariomycetes	o__Hypocreales	f__Nectriaceae	g__Xenoacremonium
38ed585db07931678b156d6a87353b4c	k__Fungi	p__Ascomycota	c__Sordariomycetes
cd56dd8417c988465278630557f930fc	k__Fungi	p__Ascomycota	c__Sordariomycetes	o__Hypocreales	f__Hypocreales_fam_Incertae_sedis
9954670910b58f171d2bcfc4ac51fa05	k__Fungi	p__Ascomycota	c__Sordariomycetes	o__Hypocreales	f__Hypocreales_fam_Incertae_sedis
3b059e3bb4f0af2b69b3fa5b86312e66	k__Fungi	p__Ascomycota	c__Sordariomycetes
d3f6c1e0e3d59fe1ebe80abcf6ee64f6	k__Fungi	p__Ascomycota	c__Sordariomycetes	o__Hypocreales	f__Nectriaceae	g__Nectria	s__Nectria_pseudotrichia	sh__SH1074115.09FU
78fbd60fd12d972770e83f7111d6725e	k__Fungi	p__Ascomycota	c__Sordariomycetes	o__Hypocreales	f__Stachybotryaceae	g__Xenomyrothecium	s__Xenomyrothecium_tongaense	sh__SH1073903.09FU
aa9f9f80ac6bfc6134cfdaca2f214adc	k__Fungi	p__Ascomycota	c__Sordariomycetes	o__Hypocreales	f__Hypocreales_fam_Incertae_sedis	g__Hypocreales_gen_Incertae_sedis	s__Hypocreales_sp
d51534060a4497fcefc6b8e4ebf1a062	k__Fungi	p__Ascomycota	c__Sordariomycetes	o__Hypocreales	f__Hypocreales_fam_Incertae_sedis	g__Acremonium	s__Acremonium_hyalinulum	sh__SH0971596.09FU
657e6f2777fb4964092e42d40928dc92	k__Fungi	p__Ascomycota	c__Sordariomycetes	o__Hypocreales	f__Hypocreales_fam_Incertae_sedis	g__Hypocreales_gen_Incertae_sedis	s__Hypocreales_sp	sh__SH0966868.09FU
2de70f02a012714802533674d68f5d6b	k__Fungi	p__Ascomycota	c__Sordariomycetes	o__Microascales	f__Microascaceae
5239d35b8077392f14cf9fcc760ffc3d	k__Fungi	p__Ascomycota	c__Sordariomycetes	o__Glomerellales	f__Plectosphaerellaceae	g__Acrostalagmus	s__Acrostalagmus_luteoalbus	sh__SH0941164.09FU
bc0db4ad01f8fc7d8e5b4b9f638af5c4	k__Fungi	p__Ascomycota	c__Sordariomycetes	o__Sordariomycetes_ord_Incertae_sedis	f__Sordariomycetes_fam_Incertae_sedis	g__Sordariomycetes_gen_Incertae_sedis	s__Sordariomycetes_sp	sh__SH0941087.09FU
109448f5c525d339d2ef87fe355850f5	k__Fungi	p__Ascomycota	c__Sordariomycetes	o__Glomerellales	f__Plectosphaerellaceae	g__Longitudinalis	s__Longitudinalis_nabanheensis	sh__SH1451403.09FU
c8b107b83095c9473eab7571c423480d	k__Fungi	p__Ascomycota	c__Sordariomycetes	o__Glomerellales	f__Plectosphaerellaceae	g__Furcasterigmium	s__Furcasterigmium_furcatum	sh__SH1451597.09FU
5764708058a69d9cb1eca4d07db9ad7d	k__Fungi	p__Ascomycota	c__Sordariomycetes
90259dba36fc3a25c01d5cbbc62244f8	k__Fungi	p__Ascomycota	c__Sordariomycetes
cb909101c5fc95d3d824f5cad7e4ec00	k__Fungi	p__Ascomycota
dff4a35afbf5b381741113fcf34d94ff	k__Fungi	p__Ascomycota	c__Sordariomycetes	o__Glomerellales	f__Plectosphaerellaceae	g__Xenoplectosphaerella	s__Xenoplectosphaerella_clematidis	sh__SH0964579.09FU
2a9d8d8cb0ce6fef9b7c580154ae5778	k__Fungi	p__Ascomycota	c__Sordariomycetes	o__Glomerellales	f__Plectosphaerellaceae	g__Stachylidium	s__Stachylidium_bicolor	sh__SH0929089.09FU
279841dc95ab89c0098ca51648429c4d	k__Fungi	p__Ascomycota	c__Sordariomycetes	o__Hypocreales	f__Bionectriaceae	g__Gliomastix	s__Gliomastix_murorum	sh__SH0929110.09FU
2982f29d6f072a6d2c4c8bfe3cf53679	k__Fungi	p__Basidiomycota	c__Agaricomycetes	o__Polyporales	f__Polyporaceae	g__Trametes	s__Trametes_versicolor
805f5646a3b9035b547a916bb7a815bc	k__Fungi	p__Ascomycota	c__Sordariomycetes	o__Hypocreales	f__Hypocreales_fam_Incertae_sedis	g__Hypocreales_gen_Incertae_sedis	s__Hypocreales_sp
c980711cb7857ca2cc5d82990d8229fb	k__Fungi	p__Ascomycota	c__Sordariomycetes	o__Sordariales	f__Helminthosphaeriaceae	g__Spadicoides	s__Spadicoides_sp	sh__SH0916877.09FU
db64b08410dbeea5aeae044cac4d5669	k__Fungi	p__Ascomycota	c__Sordariomycetes	o__Sordariales	f__Helminthosphaeriaceae	g__Spadicoides	s__Spadicoides_sp
2d8bbf9e245059cad03033ba13bc6517	k__Fungi	p__Ascomycota	c__Sordariomycetes	o__Sordariales	f__Helminthosphaeriaceae	g__Spadicoides	s__Spadicoides_sp
4d9262a9eeb9efa3213c88ce123e80c2	k__Fungi	p__Ascomycota	c__Sordariomycetes	o__Ophiostomatales	f__Ophiostomataceae	g__Hawksworthiomyces	s__Hawksworthiomyces_taylorii	sh__SH1299211.09FU
c8a50068ade53f68115255e0287935c1	k__Fungi	p__Ascomycota
5ee8e1c6df15d3aacfbee2bc5e565029	k__Fungi	p__Ascomycota	c__Ascomycota_cls_Incertae_sedis	o__Ascomycota_ord_Incertae_sedis	f__Ascomycota_fam_Incertae_sedis	g__Ascomycota_gen_Incertae_sedis	s__Ascomycota_sp	sh__SH0042493.09FU
ee9c002782fcdeeb89436127dec99e1d	k__Fungi	p__Ascomycota	c__Sordariomycetes
5cd11dda39eea787c985b7898473b9ae	k__Fungi	p__Ascomycota	c__Sordariomycetes	o__Hypocreales	f__Hypocreales_fam_Incertae_sedis	g__Hypocreales_gen_Incertae_sedis	s__Hypocreales_sp	sh__SH1029139.09FU
ac5829732e91aa36f1e4761e3f712671	k__Fungi	p__Ascomycota	c__Sordariomycetes	o__Hypocreales
53466492f94c4b3287971b3119f0c7c7	k__Fungi	p__Ascomycota	c__Sordariomycetes	o__Hypocreales	f__Stachybotryaceae	g__Sirastachys
2ed12655f667d4289d022b0999ba158a	k__Fungi	p__Ascomycota	c__Sordariomycetes	o__Microascales	f__Halosphaeriaceae	g__Lignincola	s__Lignincola_laevis	sh__SH1144795.09FU
c4e243aa89ce14f88115c0101526cbfc	k__Fungi	p__Ascomycota	c__Sordariomycetes	o__Microascales	f__Halosphaeriaceae	g__Lignincola	s__Lignincola_laevis	sh__SH1019890.09FU
86fa987e54b59cfdb24bf8bb672b2a33	k__Fungi
e48a0ffe75c1599a493244eff48d0a18	k__Fungi
0bb4a74cf46859b82030f6335bb54d3f	k__Fungi	p__Ascomycota	c__Sordariomycetes	o__Hypocreales	f__Cordycipitaceae	g__Cordycipitaceae_gen_Incertae_sedis	s__Cordycipitaceae_sp	sh__SH1259099.09FU
fbcd795a5cf6e883d1039d33b0e886ee	k__Fungi	p__Ascomycota	c__Sordariomycetes	o__Hypocreales	f__Cordycipitaceae	g__Cordyceps
2a2ec10420e7944a849b706cdce138ce	k__Fungi
1ecc741263a6a68e7fa97bfced9686c6	k__Fungi
bc25dd2af21b0a52d74f65439ddf0e0a	k__Fungi	p__Ascomycota	c__Sordariomycetes	o__Hypocreales	f__Nectriaceae
96d74cd2403343cc91ae9c6f88f53d88	k__Fungi	p__Ascomycota	c__Sordariomycetes	o__Hypocreales	f__Hypocreales_fam_Incertae_sedis	g__Hypocreales_gen_Incertae_sedis	s__Hypocreales_sp
f135d31d80e87d9cc85c4079fa6132a7	k__Fungi	p__Ascomycota	c__Sordariomycetes	o__Hypocreales
427d78abaad58dc12396d66c62383022	k__Fungi	p__Ascomycota	c__Sordariomycetes	o__Hypocreales	f__Stachybotryaceae	g__Myxospora
9dd3f039e16f42c900b40642e3758d2b	k__Fungi	p__Ascomycota	c__Sordariomycetes	o__Hypocreales	f__Stachybotryaceae	g__Albifimbria	s__Albifimbria_verrucaria	sh__SH1074164.09FU
aa751b8f9ba0343910740cd04fdbe0cd	k__Fungi	p__Ascomycota	c__Sordariomycetes	o__Hypocreales	f__Stachybotryaceae	g__Xenomyrothecium	s__Xenomyrothecium_tongaense	sh__SH1073903.09FU
6bffc3f0d1f8a724c63c60cdcf069d4b	k__Fungi	p__Ascomycota	c__Sordariomycetes	o__Hypocreales	f__Stachybotryaceae	g__Paramyrothecium	s__Paramyrothecium_roridum	sh__SH0250048.09FU
64d9fa1cdc40a98bbe3ebf6e79350949	k__Fungi	p__Ascomycota	c__Sordariomycetes	o__Hypocreales	f__Stachybotryaceae	g__Striaticonidium
9813e4c4b3007ccf4fc22f50a63b9d18	k__Fungi	p__Ascomycota	c__Sordariomycetes	o__Hypocreales	f__Nectriaceae
4dd5105bdeabd218b38dc460e32d4bde	k__Fungi	p__Ascomycota	c__Sordariomycetes	o__Hypocreales	f__Nectriaceae	g__Nectria	s__Nectria_sp	sh__SH1073973.09FU
8516dbbf3fcfb76faa32645ca01cd2aa	k__Fungi	p__Ascomycota	c__Sordariomycetes
03423336b17739ac85086a0e56967585	k__Fungi	p__Ascomycota	c__Sordariomycetes	o__Hypocreales	f__Hypocreales_fam_Incertae_sedis
67eef467fc2e634a1ba9fb4a2e1aa36c	k__Fungi	p__Ascomycota	c__Sordariomycetes	o__Hypocreales	f__Hypocreales_fam_Incertae_sedis	g__Sedecimiella	s__Sedecimiella_sp
6b886cf12af14c01b2c8e5823c3a71cd	k__Fungi	p__Ascomycota	c__Sordariomycetes	o__Hypocreales	f__Hypocreales_fam_Incertae_sedis
09daf5c8367571af8cd39d55fddd10fc	k__Fungi	p__Ascomycota	c__Sordariomycetes	o__Hypocreales
d23b5c1972af87d9aa7cd4d958469a21	k__Fungi	p__Ascomycota	c__Sordariomycetes	o__Hypocreales	f__Nectriaceae
c5caab7e2672d54e1e8f2e539a669cb4	k__Fungi							sh__SH0107815.09FU
b151fbfcc3f5793b5aaa77725aba821e	k__Fungi	p__Ascomycota	c__Sordariomycetes	o__Hypocreales	f__Nectriaceae	g__Varicosporellopsis	s__Varicosporellopsis_sp	sh__SH1028807.09FU
58ef3a796ca21337fcd0288632ffa52c	k__Fungi	p__Ascomycota	c__Ascomycota_cls_Incertae_sedis	o__Ascomycota_ord_Incertae_sedis	f__Ascomycota_fam_Incertae_sedis	g__Ascomycota_gen_Incertae_sedis	s__Ascomycota_sp	sh__SH0030800.09FU
bb42a3f2b22cb909197cd92ad6795565	k__Fungi	p__Ascomycota	c__Sordariomycetes	o__Hypocreales
1a3b0f9c933212897d83be34eafb3d15	k__Fungi	p__Ascomycota	c__Sordariomycetes	o__Hypocreales	f__Hypocreales_fam_Incertae_sedis	g__Hypocreales_gen_Incertae_sedis	s__Hypocreales_sp	sh__SH1076339.09FU
63c6f0a04e8bb05d669fabc1b4851229	k__Fungi
7148e7eab2b62589674b7b24cd82d809	k__Fungi
1e27dd8380b1f82c8c6f1cb9c86dd0cc	k__Fungi	p__Ascomycota	c__Sordariomycetes	o__Sordariomycetes_ord_Incertae_sedis	f__Sordariomycetes_fam_Incertae_sedis	g__Sordariomycetes_gen_Incertae_sedis	s__Sordariomycetes_sp	sh__SH1291679.09FU
3ca2a33a63aa56f49bacefb6954f4b4f	k__Fungi	p__Ascomycota	c__Sordariomycetes	o__Hypocreales
3ffb6eb8bb89112194b142b9e1afb882	k__Fungi	p__Ascomycota	c__Sordariomycetes	o__Hypocreales	f__Bionectriaceae	g__Lasionectriopsis	s__Lasionectriopsis_spinosa	sh__SH0885388.09FU
95f53d7f84a8be826c26f2049ccb588a	k__Fungi	p__Ascomycota	c__Sordariomycetes	o__Hypocreales	f__Cordycipitaceae	g__Beauveria	s__Beauveria_sp
aba800af3a6262a74d7af2a24652cf6c	k__Fungi	p__Ascomycota	c__Sordariomycetes	o__Hypocreales	f__Hypocreales_fam_Incertae_sedis	g__Acremonium	s__Acremonium_citrinum	sh__SH0984598.09FU
91961fc4405c2b815841334049afb66b	k__Fungi	p__Ascomycota	c__Sordariomycetes	o__Hypocreales	f__Nectriaceae	g__Stephanonectria	s__Stephanonectria_keithii	sh__SH1077106.09FU
bb6f102b0e4d8e71cd5618d5b7285c29	k__Fungi	p__Ascomycota	c__Sordariomycetes	o__Hypocreales	f__Bionectriaceae	g__Clonostachys	s__Clonostachys_eriocamporesii	sh__SH1077305.09FU
e20483124c3710eaf97b4b7922deb46f	k__Fungi	p__Ascomycota	c__Sordariomycetes	o__Hypocreales	f__Cordycipitaceae	g__Cordyceps	s__Cordyceps_sp	sh__SH0885440.09FU
744843d566089bac1c38869f68e6d784	k__Fungi	p__Ascomycota	c__Sordariomycetes	o__Hypocreales	f__Bionectriaceae	g__Bionectriaceae_gen_Incertae_sedis	s__Bionectriaceae_sp	sh__SH0885524.09FU
a97298828d122d04950c3b49654352cb	k__Fungi	p__Ascomycota	c__Sordariomycetes	o__Hypocreales	f__Hypocreales_fam_Incertae_sedis
701c9194af584e6bac2d793ef1f0c99f	k__Fungi	p__Ascomycota	c__Sordariomycetes	o__Hypocreales	f__Bionectriaceae	g__Nectriopsis	s__Nectriopsis_sp	sh__SH1076233.09FU
534a7d0bcba5f4a188cca1444ead2e76	k__Fungi	p__Ascomycota	c__Sordariomycetes	o__Hypocreales	f__Bionectriaceae
065bb8033be637470f96f792d7a84c30	k__Fungi	p__Ascomycota	c__Sordariomycetes	o__Hypocreales
61cad716a046174cbaee830a00a008a9	k__Fungi	p__Ascomycota	c__Sordariomycetes	o__Hypocreales	f__Bionectriaceae	g__Caespitomonium	s__Caespitomonium_euphorbiae	sh__SH0885397.09FU
d2fd304c87648aff9ba513f5b0622dab	k__Fungi
6c675b6cbe095681eda8b9dc5386e937	k__Fungi	p__Ascomycota	c__Sordariomycetes	o__Hypocreales	f__Stachybotryaceae	g__Stachybotryaceae_gen_Incertae_sedis	s__Stachybotryaceae_sp	sh__SH1076372.09FU
e3b717b3da77ad8f2e24a8429ec18005	k__Fungi	p__Ascomycota	c__Sordariomycetes	o__Hypocreales	f__Stachybotryaceae
805305be2b4bb1409a4ad416723699c9	k__Fungi	p__Ascomycota	c__Sordariomycetes	o__Hypocreales	f__Stachybotryaceae
476082c7fa009379d49de4961fdabc05	k__Fungi	p__Ascomycota
5c5b241a172f3f657dc35991b9274153	k__Fungi	p__Ascomycota	c__Sordariomycetes	o__Hypocreales	f__Clavicipitaceae	g__Metacordyceps
47ae521b8dac74890f0796e2c2dab02f	k__Fungi	p__Ascomycota	c__Sordariomycetes	o__Hypocreales	f__Clavicipitaceae	g__Keithomyces	s__Keithomyces_acicularis
c4ec5e843888da8f4249c3c0dbac08f2	k__Fungi	p__Ascomycota	c__Sordariomycetes	o__Hypocreales	f__Clavicipitaceae	g__Metarhizium	s__Metarhizium_anisopliae
63363367254bf42449e10fa2870c0ccd	k__Fungi	p__Ascomycota	c__Sordariomycetes	o__Hypocreales	f__Clavicipitaceae	g__Metarhizium	s__Metarhizium_anisopliae
44a19d4f055f8112101131fe41453fb1	k__Fungi	p__Ascomycota	c__Sordariomycetes	o__Hypocreales	f__Clavicipitaceae	g__Metarhizium	s__Metarhizium_sp
8a9c1aa70da27ea731a4fc67d3726ada	k__Fungi	p__Ascomycota	c__Sordariomycetes	o__Hypocreales	f__Ophiocordycipitaceae
1a0b47d31068943a44023c67ec3a555a	k__Fungi	p__Ascomycota	c__Sordariomycetes	o__Hypocreales	f__Ophiocordycipitaceae
2934b035f19677c152311b6e5040431f	k__Fungi	p__Ascomycota	c__Sordariomycetes	o__Hypocreales	f__Ophiocordycipitaceae	g__Purpureocillium	s__Purpureocillium_lilacinum	sh__SH1268988.09FU
54d1ef9b778d2efd366246554f65b707	k__Fungi	p__Ascomycota	c__Sordariomycetes
d10e0e3f4f49572e76b47d30e1c3ee14	k__Fungi	p__Ascomycota	c__Sordariomycetes	o__Lulworthiales	f__Lulworthiaceae	g__Lulwoana	s__Lulwoana_uniseptata	sh__SH1031082.09FU
c35f66464b73b51058b863b31cae18ad	k__Fungi	p__Ascomycota	c__Sordariomycetes	o__Lulworthiales	f__Lulworthiaceae	g__Lulwoana	s__Lulwoana_uniseptata	sh__SH1031082.09FU
72fa4d85b8e58bbd3f2cb01a00b546be	k__Fungi	p__Ascomycota	c__Sordariomycetes	o__Lulworthiales	f__Lulworthiaceae	g__Lulwoana	s__Lulwoana_uniseptata	sh__SH1031082.09FU
015c74ed91adb0a06726c4113fea0337	k__Fungi	p__Ascomycota	c__Sordariomycetes	o__Lulworthiales	f__Lulworthiaceae	g__Lulwoana	s__Lulwoana_uniseptata	sh__SH1031082.09FU
3013547af418a0dbe482619bf2ec6b18	k__Fungi
1061269a449f32ed85148edd5cefe57e	k__Fungi	p__Ascomycota	c__Sordariomycetes	o__Lulworthiales	f__Lulworthiaceae	g__Lulwoana	s__Lulwoana_uniseptata	sh__SH1031082.09FU
9e7ef8fa232a941cb26d8989ae6ea1e6	k__Fungi	p__Ascomycota	c__Sordariomycetes	o__Lulworthiales	f__Lulworthiaceae	g__Lulwoana	s__Lulwoana_uniseptata	sh__SH1031082.09FU
9000595ac77f613f98833cca6c5dfc07	k__Fungi	p__Ascomycota	c__Sordariomycetes	o__Lulworthiales	f__Lulworthiaceae	g__Lulwoana	s__Lulwoana_uniseptata	sh__SH1031082.09FU
e011e755e832b0271c7ac8d066a564d2	k__Fungi	p__Ascomycota	c__Sordariomycetes	o__Lulworthiales	f__Lulworthiaceae	g__Lulwoana	s__Lulwoana_uniseptata	sh__SH1031082.09FU
98abe3148dd59057078ef993ef331e06	k__Fungi	p__Ascomycota	c__Sordariomycetes	o__Lulworthiales	f__Lulworthiaceae	g__Lulwoana	s__Lulwoana_uniseptata	sh__SH1031082.09FU
08e30091e7759e90dd0e3e7bbc67ca57	k__Fungi	p__Ascomycota	c__Sordariomycetes	o__Lulworthiales	f__Lulworthiaceae	g__Lulwoana	s__Lulwoana_uniseptata	sh__SH1031082.09FU
ca6493aec550458e7ba6cdf47e61d4c8	k__Fungi	p__Ascomycota	c__Sordariomycetes	o__Lulworthiales	f__Lulworthiaceae	g__Lulwoana	s__Lulwoana_uniseptata	sh__SH1031082.09FU
901364faabca84bbcf15d342940fe64b	k__Fungi	p__Ascomycota	c__Sordariomycetes	o__Hypocreales	f__Hypocreaceae	g__Trichoderma
c10b2205b240ce0c3686372a9698cab4	k__Fungi	p__Ascomycota	c__Ascomycota_cls_Incertae_sedis	o__Ascomycota_ord_Incertae_sedis	f__Ascomycota_fam_Incertae_sedis	g__Ascomycota_gen_Incertae_sedis	s__Ascomycota_sp
3e2e1901fc99e50f42661f9e00389d46	k__Fungi	p__Ascomycota	c__Sordariomycetes	o__Hypocreales	f__Hypocreaceae	g__Trichoderma
d54b076eda458c7b7b712fb8a43c27b6	k__Fungi	p__Ascomycota	c__Sordariomycetes	o__Hypocreales	f__Hypocreaceae	g__Trichoderma	s__Trichoderma_sp
2b8e2959beb54a36fd00c87bb8557f61	k__Fungi	p__Ascomycota	c__Sordariomycetes	o__Hypocreales	f__Hypocreaceae	g__Trichoderma	s__Trichoderma_sp	sh__SH0961213.09FU
953d4502b6b9f9bcdf25c3372d910664	k__Fungi
2fefb36473e91e23b2ba97df0bf74a33	k__Fungi	p__Ascomycota	c__Sordariomycetes	o__Hypocreales	f__Hypocreaceae	g__Trichoderma
372643fce0449293aa49ad56fb4b7488	k__Fungi	p__Ascomycota	c__Sordariomycetes	o__Hypocreales	f__Hypocreaceae	g__Trichoderma
05413427fb9fa0c3dcb830ee8e09cc69	k__Fungi	p__Ascomycota	c__Sordariomycetes	o__Hypocreales	f__Hypocreaceae	g__Trichoderma
b2d71e1d75d01f44cccae575da4282d6	k__Fungi	p__Ascomycota	c__Sordariomycetes	o__Hypocreales	f__Hypocreaceae	g__Trichoderma
eaa1e5928e159143165c1f85ef6968aa	k__Fungi	p__Ascomycota	c__Sordariomycetes	o__Hypocreales	f__Hypocreales_fam_Incertae_sedis	g__Hypocreales_gen_Incertae_sedis	s__Hypocreales_sp	sh__SH1000784.09FU
564f949fef369b01bfbf9bf49474b4e6	k__Fungi	p__Ascomycota	c__Sordariomycetes	o__Chaetosphaeriales	f__Chaetosphaeriaceae	g__Pseudophialocephala	s__Pseudophialocephala_humicola
5345193cfd5ef5dcf314f18ff6e504cc	k__Fungi	p__Ascomycota	c__Sordariomycetes	o__Chaetosphaeriales	f__Chaetosphaeriaceae	g__Chloridium	s__Chloridium_sp	sh__SH0979870.09FU
1b5ab7fa19545a8bb6b267ced66a1f23	k__Fungi	p__Ascomycota	c__Sordariomycetes	o__Chaetosphaeriales	f__Chaetosphaeriaceae
7f5c81c383931d2ddcb73c98468b53f1	k__Fungi	p__Ascomycota	c__Sordariomycetes	o__Lulworthiales	f__Lulworthiaceae	g__Lulworthia	s__Lulworthia_sp
430dc14b4ac5bb7ccf89344eaa45b931	k__Fungi	p__Ascomycota	c__Sordariomycetes	o__Lulworthiales	f__Lulworthiaceae	g__Lulworthiaceae_gen_Incertae_sedis	s__Lulworthiaceae_sp	sh__SH0960100.09FU
ee0742039d47727dd45e7a1589e89af2	k__Fungi	p__Ascomycota	c__Sordariomycetes	o__Lulworthiales	f__Lulworthiaceae	g__Lulworthiaceae_gen_Incertae_sedis	s__Lulworthiaceae_sp
f7eec87afbc60669d06ba281c5b53dfe	k__Fungi	p__Ascomycota	c__Xylonomycetes	o__Xylonales	f__Xylonaceae	g__Trinosporium
05a30a54c94f95b6537b9bb97c024876	k__Fungi	p__Ascomycota	c__Xylonomycetes	o__Xylonales	f__Xylonaceae	g__Xylona	s__Xylona_heveae	sh__SH0943411.09FU
2ffc5cce4bebea8e49ea78b0a14ad17a	k__Fungi	p__Ascomycota	c__Leotiomycetes	o__Thelebolales	f__Pseudeurotiaceae	g__Pseudeurotium
b5b6edb53eaffab78f4fbd800d569ad3	k__Fungi	p__Ascomycota	c__Leotiomycetes	o__Erysiphales	f__Erysiphaceae
a8aed496d75d9b877e7064ba97af0864	k__Fungi	p__Ascomycota	c__Leotiomycetes	o__Erysiphales	f__Erysiphaceae	g__Erysiphe	s__Erysiphe_russellii	sh__SH1186770.09FU
407a2d8bd3ddacdd586bd7d919bbd0d2	k__Fungi	p__Ascomycota	c__Leotiomycetes	o__Erysiphales	f__Erysiphaceae	g__Erysiphe	s__Erysiphe_quercicola
8c339d23ead760ef387e4f67ac22b697	k__Fungi	p__Ascomycota
da33a12083b14492d882ddd4cb337f3d	k__Fungi
a7a711ee23bae51be51819358e0d304b	k__Fungi	p__Ascomycota	c__Saccharomycetes	o__Saccharomycetales	f__Saccharomycetaceae	g__Kazachstania	s__Kazachstania_pintolopesii	sh__SH1106448.09FU
50afd29be3ece1c4d218950ceca95b99	k__Fungi	p__Ascomycota	c__Leotiomycetes	o__Helotiales	f__Helotiaceae	g__Scytalidium	s__Scytalidium_sp
643f496da51a34858ebad8c2ed7d974b	k__Fungi	p__Ascomycota	c__Leotiomycetes	o__Helotiales
7e9343888abf77a7d7f96e185a992bfe	k__Fungi	p__Ascomycota	c__Leotiomycetes	o__Helotiales
35b592661a56213585fdad256123f640	k__Fungi	p__Ascomycota	c__Leotiomycetes	o__Helotiales	f__Myxotrichaceae	g__Oidiodendron	s__Oidiodendron_sp
84dd74a5a8661221f6286bf5cd94ca92	k__Fungi	p__Ascomycota	c__Leotiomycetes	o__Helotiales	f__Sclerotiniaceae	g__Sclerotiniaceae_gen_Incertae_sedis	s__Sclerotiniaceae_sp	sh__SH1003642.09FU
ec68dd172c99a3ea9f55bc377077ae21	k__Fungi	p__Ascomycota	c__Sordariomycetes	o__Microascales	f__Microascaceae	g__Scedosporium	s__Scedosporium_boydii
837c820bf17ad7053726a958e1e3b61e	k__Fungi	p__Ascomycota	c__Sordariomycetes	o__Lulworthiales	f__Lulworthiaceae	g__Lulwoana	s__Lulwoana_uniseptata	sh__SH1031082.09FU
2bf01d08e773497055f2cc044b375a07	k__Fungi	p__Ascomycota
00de2e635aac9627bfe2b4f3401bf8a5	k__Fungi	p__Ascomycota
01a0d4f490b001bc8e8d057defa572cd	k__Fungi
8abb3e532a66361837c16c08df293796	k__Fungi	p__Ascomycota	c__Dothideomycetes	o__Capnodiales	f__Capnodiales_fam_Incertae_sedis	g__Capnodiales_gen_Incertae_sedis	s__Capnodiales_sp
ce0471d0388874a7a993a975abd11742	k__Fungi
df36fbd7251e69b65e24b541ccc64dbf	k__Fungi	p__Ascomycota	c__Dothideomycetes	o__Mycosphaerellales	f__Teratosphaeriaceae	g__Teratosphaeriaceae_gen_Incertae_sedis	s__Teratosphaeriaceae_sp	sh__SH1022849.09FU
c9544ddf3197469b846eb376cbffac7f	k__Fungi
1fb0b93d20e7c7f864b26d9c57261683	k__Fungi	p__Ascomycota	c__Dothideomycetes	o__Capnodiales	f__Xenodevriesiaceae	g__Xenodevriesia	s__Xenodevriesia_strelitziicola	sh__SH1077844.09FU
b4f111698ad346633defb286141ed9b4	k__Fungi	p__Ascomycota	c__Leotiomycetes	o__Helotiales	f__Helotiaceae	g__Scytalidium	s__Scytalidium_infestans	sh__SH0960633.09FU
6eb1e274833d0ae7a6062aef5a38a43f	k__Fungi	p__Ascomycota	c__Dothideomycetes
5133d8a23013ea8bad1ede5e0adabf7a	k__Fungi	p__Ascomycota	c__Dothideomycetes	o__Capnodiales	f__Neodevriesiaceae	g__Neodevriesia	s__Neodevriesia_coccolobae	sh__SH0039802.09FU
de91efa27e3a190a8170706df159307a	k__Fungi	p__Ascomycota	c__Dothideomycetes	o__Capnodiales	f__Neodevriesiaceae	g__Neodevriesia
8be6b1635daf2a81b167b3c7c68bc52e	k__Fungi	p__Ascomycota
73c52344b21cf676e482491e0f6ada6e	k__Fungi	p__Ascomycota	c__Lecanoromycetes	o__Peltigerales	f__Pannariaceae	g__Pannariaceae_gen_Incertae_sedis	s__Pannariaceae_sp	sh__SH1012828.09FU
63f21b5d69110ab7dcc9d6bc25ff8f61	k__Fungi	p__Ascomycota
56924e49dbd7cc16ddbfc5b9be829090	k__Fungi
ae1f33c048881caf3944800d8c5e0b4d	k__Fungi
a65b8883e175bb7430f1a0ae42b78ebd	k__Fungi	p__Ascomycota	c__Dothideomycetes	o__Mycosphaerellales	f__Mycosphaerellaceae	g__Houjia	s__Houjia_yanglingensis	sh__SH1110946.09FU
b17af20865bce66edb5c106c034fc895	k__Fungi	p__Ascomycota
8e30192c091e67c453d157babda67136	k__Fungi	p__Ascomycota	c__Saccharomycetes	o__Saccharomycetales	f__Saccharomycetaceae	g__Kluyveromyces	s__Kluyveromyces_aestuarii	sh__SH1039995.09FU
9d630b869ea54a8a73184a702d07fee9	k__Fungi	p__Ascomycota	c__Ascomycota_cls_Incertae_sedis	o__Ascomycota_ord_Incertae_sedis	f__Ascomycota_fam_Incertae_sedis	g__Ascomycota_gen_Incertae_sedis	s__Ascomycota_sp	sh__SH1168560.09FU
da63ab26ba17d2f7a38a8946a3c7406d	k__Fungi	p__Ascomycota	c__Eurotiomycetes	o__Chaetothyriales
a527caeeba9b17a166d3ed68fdf14416	k__Fungi	p__Ascomycota	c__Eurotiomycetes	o__Chaetothyriales	f__Herpotrichiellaceae	g__Herpotrichiellaceae_gen_Incertae_sedis	s__Herpotrichiellaceae_sp	sh__SH0980023.09FU
0a663d7fdc3bb6021a50480e89bd2786	k__Fungi	p__Ascomycota	c__Eurotiomycetes	o__Chaetothyriales	f__Herpotrichiellaceae	g__Herpotrichiellaceae_gen_Incertae_sedis	s__Herpotrichiellaceae_sp	sh__SH1165496.09FU
ce046df6e2d221a0d29d0618230a9ab0	k__Fungi	p__Ascomycota	c__Eurotiomycetes	o__Chaetothyriales	f__Herpotrichiellaceae	g__Capronia	s__Capronia_sp
bfcb6df0b5329d7fd3e5776a91b6a4d0	k__Fungi	p__Ascomycota	c__Eurotiomycetes	o__Chaetothyriales
fe7fed053c48acb502d56e2ed1641005	k__Fungi	p__Ascomycota	c__Eurotiomycetes	o__Chaetothyriales	f__Herpotrichiellaceae	g__Herpotrichiellaceae_gen_Incertae_sedis	s__Herpotrichiellaceae_sp	sh__SH1121304.09FU
8571f69f2ea05efa693863d35b5168e5	k__Fungi	p__Ascomycota	c__Eurotiomycetes	o__Chaetothyriales	f__Herpotrichiellaceae	g__Exophiala	s__Exophiala_mesophila	sh__SH1107903.09FU
2c2f32c46ab64ed21d74123df3d7e910	k__Fungi	p__Ascomycota	c__Eurotiomycetes	o__Chaetothyriales	f__Herpotrichiellaceae	g__Exophiala	s__Exophiala_mesophila	sh__SH1107903.09FU
d3caf475a5ec34dc0509c5337997a3c6	k__Fungi	p__Ascomycota	c__Eurotiomycetes	o__Chaetothyriales	f__Herpotrichiellaceae	g__Exophiala	s__Exophiala_jeanselmei	sh__SH1098745.09FU
4fdf3fcf0d027b3a9c7fce9f7960d2a1	k__Fungi	p__Ascomycota	c__Eurotiomycetes	o__Chaetothyriales	f__Herpotrichiellaceae	g__Exophiala
e19e41d56657c21f5af6cd0d7d288d95	k__Fungi	p__Ascomycota	c__Eurotiomycetes	o__Chaetothyriales	f__Herpotrichiellaceae
7adeb507505344cfd6ce328f43c62928	k__Fungi	p__Ascomycota	c__Eurotiomycetes	o__Chaetothyriales	f__Herpotrichiellaceae	g__Cladophialophora
c2b969c533afed531320caf784d35ce1	k__Fungi	p__Ascomycota	c__Eurotiomycetes	o__Chaetothyriales
4c4cf0cbc6a55ba9682a5a2bd0af98d3	k__Fungi	p__Ascomycota	c__Eurotiomycetes	o__Chaetothyriales	f__Herpotrichiellaceae	g__Cladophialophora	s__Cladophialophora_sp
180aac0b1d2983fb9cb16df4931d182a	k__Fungi	p__Ascomycota	c__Eurotiomycetes	o__Chaetothyriales	f__Herpotrichiellaceae	g__Cladophialophora	s__Cladophialophora_abundans	sh__SH1280357.09FU
91e88f7afff428502b7574c0e2f312e9	k__Fungi	p__Ascomycota	c__Eurotiomycetes	o__Chaetothyriales	f__Herpotrichiellaceae	g__Cladophialophora	s__Cladophialophora_samoensis	sh__SH1280398.09FU
81b2dfa30cab863a518a4d9677e8db6e	k__Fungi	p__Ascomycota	c__Eurotiomycetes	o__Chaetothyriales	f__Herpotrichiellaceae	g__Cladophialophora
60a8b2dd7d7db6b172457d378425432b	k__Fungi	p__Ascomycota	c__Eurotiomycetes	o__Chaetothyriales	f__Herpotrichiellaceae	g__Cladophialophora
7923412da5b96f1e56b57ab6aa87bf4d	k__Fungi	p__Ascomycota	c__Eurotiomycetes	o__Chaetothyriales	f__Herpotrichiellaceae	g__Cladophialophora	s__Cladophialophora_sp	sh__SH1069522.09FU
43cb69d83c1a4a4a175a45992e49c8f6	k__Fungi	p__Ascomycota	c__Eurotiomycetes	o__Chaetothyriales	f__Herpotrichiellaceae	g__Cladophialophora	s__Cladophialophora_sp	sh__SH0916545.09FU
56d9f526ef4c74a6a8e4557ef542eb3b	k__Fungi	p__Ascomycota	c__Eurotiomycetes	o__Chaetothyriales	f__Herpotrichiellaceae	g__Cladophialophora	s__Cladophialophora_immunda	sh__SH1069669.09FU
88358e7dfe28ebc0d5ce404985bd3551	k__Fungi	p__Ascomycota	c__Eurotiomycetes	o__Chaetothyriales	f__Herpotrichiellaceae	g__Cladophialophora
e84247b28c3e0466b23cc3c285a8dab2	k__Fungi	p__Ascomycota	c__Eurotiomycetes	o__Chaetothyriales	f__Herpotrichiellaceae	g__Fonsecaea	s__Fonsecaea_pedrosoi	sh__SH1069678.09FU
15f672c612fe735beb9934d25f2b9efa	k__Fungi
7378ec13997ec35960af4e736d8d8b25	k__Fungi
d62119dd1cc5d00eeb6bd1ec4ab9fb4b	k__Fungi	p__Ascomycota	c__Eurotiomycetes	o__Chaetothyriales	f__Herpotrichiellaceae	g__Exophiala	s__Exophiala_brunnea	sh__SH1266741.09FU
5e76b5db408a2f1661f80ee5501f46bf	k__Fungi	p__Ascomycota	c__Eurotiomycetes	o__Chaetothyriales	f__Herpotrichiellaceae
4646caebb7264d23d862fe52514de8dc	k__Fungi	p__Ascomycota	c__Eurotiomycetes	o__Chaetothyriales	f__Herpotrichiellaceae	g__Exophiala
318a8bca644e38e68e082374599371ee	k__Fungi	p__Ascomycota	c__Eurotiomycetes	o__Chaetothyriales	f__Herpotrichiellaceae	g__Exophiala	s__Exophiala_cancerae	sh__SH1072542.09FU
cb0d1c9995d566e7f76f692e6ac1ac41	k__Fungi	p__Ascomycota	c__Saccharomycetes	o__Saccharomycetales	f__Metschnikowiaceae	g__Clavispora	s__Clavispora_lusitaniae
5e87f77d052b581d5505160eb4720d0f	k__Fungi	p__Ascomycota	c__Saccharomycetes	o__Saccharomycetales	f__Metschnikowiaceae	g__Clavispora	s__Clavispora_lusitaniae
80bfb7ff2e52a542489ba85d7b39bc37	k__Fungi	p__Ascomycota	c__Saccharomycetes	o__Saccharomycetales	f__Metschnikowiaceae	g__Clavispora	s__Clavispora_lusitaniae
536ebc5f17b80cff587e0e1f0a61bc1d	k__Fungi	p__Ascomycota	c__Saccharomycetes	o__Saccharomycetales	f__Metschnikowiaceae	g__Clavispora	s__Clavispora_lusitaniae
597fa1f7f7d70d11fe728feb6c7322c8	k__Fungi	p__Ascomycota	c__Saccharomycetes	o__Saccharomycetales	f__Metschnikowiaceae	g__Clavispora	s__Clavispora_lusitaniae
d6a18a690b251a00c0499df921015ba2	k__Fungi	p__Basidiomycota
3ba9a09408a0dbeba48f1609bc38f9e8	k__Fungi	p__Ascomycota	c__Eurotiomycetes	o__Chaetothyriales	f__Chaetothyriales_fam_Incertae_sedis	g__Neophaeococcomyces
d082edf658e70b3844b3d6d9a19e537f	k__Fungi	p__Ascomycota	c__Eurotiomycetes	o__Chaetothyriales	f__Trichomeriaceae	g__Knufia
826b3e32b2ea9c0442443ba5d370bf07	k__Fungi	p__Ascomycota	c__Eurotiomycetes	o__Chaetothyriales	f__Cyphellophoraceae	g__Cyphellophora
bec581f062507b907859b32e5f0e0553	k__Fungi	p__Ascomycota	c__Eurotiomycetes	o__Chaetothyriales	f__Cyphellophoraceae	g__Cyphellophora	s__Cyphellophora_europaea	sh__SH0027276.09FU
224fc7d1516d91ae76b39c1eaa0f01ad	k__Fungi	p__Ascomycota	c__Eurotiomycetes	o__Phaeomoniellales
dbb7edb73d2554ab1b882eb33ee964fc	k__Fungi
d5d5edf589cc6199c44f4f1772acd20d	k__Fungi	p__Ascomycota	c__Dothideomycetes
86543c48f7f88524a77c01df4b4b0429	k__Fungi	p__Ascomycota	c__Dothideomycetes	o__Patellariales	f__Patellariaceae
6620f124547299cf058f2dd8e8e913b8	k__Fungi	p__Ascomycota	c__Sordariomycetes	o__Glomerellales	f__Glomerellaceae	g__Colletotrichum	s__Colletotrichum_sp	sh__SH0048100.09FU
4fadfa1726c8787dc65ac823dff16065	k__Fungi	p__Ascomycota	c__Dothideomycetes	o__Hysteriales	f__Hysteriaceae	g__Hysteriaceae_gen_Incertae_sedis	s__Hysteriaceae_sp	sh__SH1265110.09FU
9034fde94946a1c3e6a71029ae3d4c5e	k__Fungi	p__Ascomycota	c__Dothideomycetes	o__Hysteriales	f__Hysteriaceae
816b993193d8b8c7e88bbffe7cfc45dc	k__Fungi	p__Ascomycota	c__Pezizomycotina_cls_Incertae_sedis	o__Pezizomycotina_ord_Incertae_sedis	f__Pezizomycotina_fam_Incertae_sedis	g__Neopodoconis	s__Neopodoconis_ampullacea	sh__SH0120071.09FU
7d80d1f42ad1bb47303a6ebbeb2e17a6	k__Fungi	p__Ascomycota	c__Dothideomycetes	o__Pleosporales	f__Neomassarinaceae	g__Neomassarina	s__Neomassarina_thailandica	sh__SH0974516.09FU
fcd5c2a35ae4dec379b1ab6e25380683	k__Fungi	p__Ascomycota	c__Dothideomycetes	o__Pleosporales	f__Neopyrenochaetaceae	g__Neopyrenochaeta
175ee7615a5fedafaae5a23b711c224f	k__Fungi	p__Ascomycota	c__Dothideomycetes	o__Pleosporales	f__Neopyrenochaetaceae	g__Neopyrenochaeta	s__Neopyrenochaeta_thailandica	sh__SH1028523.09FU
38fd484a7091004429adbb6eb0c8d401	k__Fungi	p__Ascomycota	c__Dothideomycetes	o__Pleosporales	f__Neopyrenochaetaceae	g__Neopyrenochaeta
8e908c1b297813680af46b2c6e550d96	k__Fungi	p__Ascomycota	c__Dothideomycetes	o__Pleosporales	f__Neopyrenochaetaceae	g__Neopyrenochaeta
32255ccb30e6984f572b7d33bad5fac5	k__Fungi	p__Ascomycota	c__Dothideomycetes	o__Pleosporales
8b66ccfbf21d22554fdc99fc58daa765	k__Fungi	p__Ascomycota	c__Dothideomycetes	o__Pleosporales	f__Neopyrenochaetaceae	g__Neopyrenochaeta	s__Neopyrenochaeta_thailandica	sh__SH1028523.09FU
db3921c8b0cbee371678d060ab46387b	k__Fungi	p__Ascomycota
96912d37f16bf5acac58e5fbbf3efb6f	k__Fungi	p__Ascomycota	c__Dothideomycetes	o__Pleosporales	f__Periconiaceae	g__Periconia
d0404fec70f0cf4e2afe4aa77ce29d39	k__Fungi	p__Ascomycota	c__Dothideomycetes	o__Pleosporales
a9eecb5bea58a8544fa49b31f47b7059	k__Fungi	p__Ascomycota	c__Dothideomycetes	o__Pleosporales
8f035c6e68ebee25767457b0280f2aad	k__Fungi	p__Ascomycota	c__Dothideomycetes	o__Pleosporales	f__Teichosporaceae	g__Teichosporaceae_gen_Incertae_sedis	s__Teichosporaceae_sp	sh__SH0912121.09FU
56197bb610b1f456ba37619971e22b96	k__Fungi	p__Ascomycota	c__Dothideomycetes	o__Pleosporales	f__Teichosporaceae	g__Teichosporaceae_gen_Incertae_sedis	s__Teichosporaceae_sp	sh__SH0912166.09FU
6dd8308236922de6c61e3be9ea4bf798	k__Fungi	p__Ascomycota	c__Dothideomycetes	o__Pleosporales	f__Teichosporaceae	g__Teichosporaceae_gen_Incertae_sedis	s__Teichosporaceae_sp
9dd8875f9215229d7695d7d5d050445b	k__Fungi	p__Ascomycota	c__Dothideomycetes	o__Pleosporales
8e02863677eab6124b0299cbec81fa00	k__Fungi	p__Ascomycota	c__Dothideomycetes	o__Pleosporales	f__Teichosporaceae	g__Magnibotryascoma	s__Magnibotryascoma_kunmingense	sh__SH0912134.09FU
3987cc4a39617861610ffe3152469189	k__Fungi	p__Ascomycota	c__Dothideomycetes	o__Pleosporales	f__Cucurbitariaceae	g__Cucurbitariaceae_gen_Incertae_sedis	s__Cucurbitariaceae_sp	sh__SH0099225.09FU
5a63eaac4b5a7d3ac4053706ff46c4e6	k__Fungi	p__Ascomycota	c__Dothideomycetes	o__Pleosporales
41f89a160a71b4234100557ab9efcb9a	k__Fungi	p__Ascomycota	c__Lecanoromycetes	o__Lecanorales	f__Ramalinaceae
8ac802ce2f0403975980bf76af7e90e4	k__Fungi	p__Ascomycota	c__Dothideomycetes	o__Pleosporales	f__Teichosporaceae	g__Teichospora
a3060e282f3269cf602e1dde66c0479b	k__Fungi	p__Ascomycota	c__Dothideomycetes	o__Pleosporales	f__Teichosporaceae	g__Teichospora
dacfb526009f8802c1d94ae1f049eb7c	k__Fungi	p__Ascomycota	c__Dothideomycetes	o__Pleosporales	f__Sporormiaceae	g__Westerdykella	s__Westerdykella_dispersa	sh__SH0988276.09FU
2e6e639f6a9560481866c77cf6a56438	k__Fungi	p__Ascomycota	c__Dothideomycetes	o__Pleosporales	f__Teichosporaceae	g__Teichospora	s__Teichospora_sp	sh__SH0074175.09FU
f0bb31c54388c947d12e74326415ab4d	k__Fungi	p__Ascomycota	c__Eurotiomycetes
4cb3b842efb41e05f9ca4f04de857b7b	k__Fungi	p__Ascomycota	c__Dothideomycetes	o__Pleosporales	f__Phaeosphaeriaceae	g__Phaeosphaeria	s__Phaeosphaeria_sp	sh__SH0942259.09FU
deb7172e4bea57201e357d01c18c5590	k__Fungi	p__Ascomycota	c__Dothideomycetes	o__Pleosporales	f__Phaeosphaeriaceae
e9433f4707d61587ffe9c6f2cc661a4f	k__Fungi	p__Ascomycota	c__Dothideomycetes	o__Pleosporales	f__Phaeosphaeriaceae	g__Phaeosphaeria	s__Phaeosphaeria_ampeli	sh__SH0992958.09FU
85bc08963219deee5f0a2aa63f75123a	k__Fungi	p__Ascomycota	c__Dothideomycetes	o__Pleosporales
481bd45aacd260492dddee7c1efdf87d	k__Fungi	p__Ascomycota	c__Dothideomycetes	o__Pleosporales
8a7f16e9c1391b5d77853c455d4a61a0	k__Fungi	p__Ascomycota
0bf53eb044556abbb807becb0409dbc8	k__Fungi	p__Ascomycota	c__Dothideomycetes	o__Pleosporales
2bcca49e60e0bfdc89ff913c42f4bcef	k__Fungi	p__Ascomycota	c__Dothideomycetes	o__Pleosporales	f__Phaeosphaeriaceae	g__Phaeosphaeria	s__Phaeosphaeria_phoenicicola	sh__SH0942281.09FU
10df86ca08365b6c733f48d3f300d04b	k__Fungi	p__Ascomycota	c__Dothideomycetes	o__Pleosporales	f__Phaeosphaeriaceae	g__Phaeosphaeria	s__Phaeosphaeria_oryzae	sh__SH0994151.09FU
d2884fe5b58a3731bcb1fafc7fbc24bd	k__Fungi	p__Ascomycota	c__Dothideomycetes	o__Pleosporales
26a7ed9e81f1455db2ea4c6cf2bcdb94	k__Fungi	p__Ascomycota	c__Dothideomycetes	o__Pleosporales
662941683b54e9fc18fead3ea5213883	k__Fungi	p__Ascomycota	c__Dothideomycetes	o__Pleosporales	f__Cucurbitariaceae	g__Pyrenochaetopsis	s__Pyrenochaetopsis_terricola	sh__SH0994481.09FU
da9ad8fbbc5acd9cfebcf8fc79f92748	k__Fungi	p__Ascomycota	c__Dothideomycetes	o__Pleosporales	f__Cucurbitariaceae	g__Pyrenochaetopsis	s__Pyrenochaetopsis_tabarestanensis	sh__SH2789239.09FU
1d7bf1d48ebddd07efcd858cef93ce42	k__Fungi	p__Ascomycota	c__Dothideomycetes	o__Pleosporales	f__Cucurbitariaceae	g__Pyrenochaetopsis
5f4bb4c990d994c35508d4f5790612f2	k__Fungi	p__Ascomycota	c__Dothideomycetes	o__Pleosporales	f__Cucurbitariaceae	g__Pyrenochaetopsis
331a85c891ed3df4f4a879eb3707fde8	k__Fungi	p__Ascomycota	c__Dothideomycetes	o__Pleosporales	f__Cucurbitariaceae	g__Pyrenochaetopsis
92ca4209ef381e359f2fcbd867d660a7	k__Fungi	p__Ascomycota	c__Dothideomycetes	o__Pleosporales	f__Cucurbitariaceae	g__Pyrenochaetopsis
004fc3e585a6536269a7ca3de0c90883	k__Fungi	p__Ascomycota	c__Dothideomycetes	o__Pleosporales
c4e8a7232aedfe016aa55af43a5ae807	k__Fungi	p__Ascomycota	c__Dothideomycetes	o__Pleosporales	f__Lophiostomataceae	g__Lophiostoma	s__Lophiostoma_cynaroidis	sh__SH1081413.09FU
c0546e92e556eea1c116e06ea20b152c	k__Fungi	p__Ascomycota	c__Dothideomycetes	o__Pleosporales	f__Trematosphaeriaceae	g__Medicopsis	s__Medicopsis_romeroi	sh__SH0989005.09FU
5c2429dfeb7971ac1f28a761df5425d7	k__Fungi	p__Ascomycota	c__Dothideomycetes	o__Pleosporales
8fc35d6be94589bd2152793c873c8b9a	k__Fungi	p__Ascomycota
0eb8a40cf38a4261508af8affff2cdcc	k__Fungi	p__Ascomycota	c__Dothideomycetes	o__Pleosporales	f__Massarinaceae	g__Massarina	s__Massarina_sp	sh__SH0997779.09FU
e962a6b996c9b71485e86bec3bd89fa1	k__Fungi	p__Ascomycota	c__Dothideomycetes	o__Pleosporales	f__Lophiostomataceae	g__Lophiostoma	s__Lophiostoma_sp
2c6c11a54ce693efc141556152104e31	k__Fungi	p__Ascomycota	c__Dothideomycetes	o__Pleosporales	f__Lophiostomataceae	g__Lophiostoma	s__Lophiostoma_corticola	sh__SH0997787.09FU
50f98f29f088cab9bb208011c99c6254	k__Fungi	p__Ascomycota	c__Dothideomycetes	o__Pleosporales	f__Lophiostomataceae	g__Lophiostoma	s__Lophiostoma_sp	sh__SH0997762.09FU
675df4ef041471cdf5e12a6503f04897	k__Fungi	p__Ascomycota	c__Dothideomycetes	o__Pleosporales	f__Sporormiaceae	g__Sporormiaceae_gen_Incertae_sedis	s__Sporormiaceae_sp	sh__SH0985867.09FU
2c8ee92fd67164cd6541602d22419ab4	k__Fungi	p__Ascomycota	c__Dothideomycetes	o__Pleosporales	f__Pleosporales_fam_Incertae_sedis	g__Pleosporales_gen_Incertae_sedis	s__Pleosporales_sp	sh__SH0985870.09FU
f0e9ed2fb2adc2f561b96a0f8426e089	k__Fungi	p__Ascomycota	c__Dothideomycetes	o__Pleosporales	f__Sporormiaceae	g__Sporormiaceae_gen_Incertae_sedis	s__Sporormiaceae_sp	sh__SH0985867.09FU
07076f365fa469ce108bce8c8ae4e7b8	k__Fungi	p__Ascomycota	c__Dothideomycetes	o__Pleosporales	f__Sporormiaceae	g__Sporormiaceae_gen_Incertae_sedis	s__Sporormiaceae_sp	sh__SH0985867.09FU
d6b7f895d9602f78a72ef4bc8677106f	k__Fungi	p__Ascomycota	c__Dothideomycetes	o__Pleosporales	f__Sporormiaceae
f222c9c760ad512f36bb6991ddf4ee64	k__Fungi							sh__SH0056413.09FU
0a2fbd8d19580f7d03cd37f646010d09	k__Fungi	p__Ascomycota	c__Dothideomycetes	o__Pleosporales
d217d63a7de0a26840eb65e6ecf7f28a	k__Fungi	p__Ascomycota	c__Dothideomycetes	o__Pleosporales	f__Pleosporales_fam_Incertae_sedis	g__Pleosporales_gen_Incertae_sedis	s__Pleosporales_sp	sh__SH0992936.09FU
0893c175c752ae09149de68563d7f50a	k__Fungi	p__Ascomycota	c__Dothideomycetes	o__Pleosporales	f__Pleosporales_fam_Incertae_sedis	g__Pleosporales_gen_Incertae_sedis	s__Pleosporales_sp	sh__SH0992936.09FU
6a77e83cc69fb7e87feeb4d5eaed68a9	k__Fungi	p__Ascomycota	c__Dothideomycetes	o__Pleosporales
5e40f6304f18a2871442a7c52fbd131c	k__Fungi	p__Ascomycota	c__Dothideomycetes	o__Pleosporales	f__Pleosporales_fam_Incertae_sedis	g__Pleosporales_gen_Incertae_sedis	s__Pleosporales_sp	sh__SH0992936.09FU
6bd9b7d2c7bb0cff2a4bff195415409e	k__Fungi	p__Ascomycota	c__Dothideomycetes	o__Pleosporales	f__Pleosporales_fam_Incertae_sedis	g__Pleosporales_gen_Incertae_sedis	s__Pleosporales_sp	sh__SH0992936.09FU
34f19817cc53f95d1dd68f219b86dfc8	k__Fungi	p__Ascomycota	c__Dothideomycetes	o__Pleosporales
99589559258f6310fed7591070e6ac6c	k__Fungi	p__Ascomycota	c__Dothideomycetes	o__Pleosporales
25b0d2b547530dfaae4b62809c914871	k__Fungi	p__Ascomycota	c__Dothideomycetes	o__Pleosporales
eed7d5c002d77b5f6ef7b36ff7d10e88	k__Fungi	p__Ascomycota	c__Dothideomycetes	o__Pleosporales
ab77914ae4380760221adf02c0e1fa24	k__Fungi	p__Ascomycota	c__Dothideomycetes	o__Pleosporales	f__Nigrogranaceae
1b16bcda0a727fc0d5630b29a198dfa5	k__Fungi	p__Ascomycota	c__Dothideomycetes	o__Pleosporales	f__Nigrogranaceae
9b2539cfc2c430bd27d00754bcb1550f	k__Fungi	p__Ascomycota	c__Dothideomycetes	o__Pleosporales
7ab396ada5730ff47078d690b7cfcc1a	k__Fungi	p__Ascomycota	c__Dothideomycetes	o__Pleosporales	f__Pleosporales_fam_Incertae_sedis	g__Pleosporales_gen_Incertae_sedis	s__Pleosporales_sp	sh__SH0992905.09FU
e49084836b24d42aa24a70a4b5cfe1a9	k__Fungi	p__Ascomycota	c__Dothideomycetes	o__Pleosporales	f__Nigrogranaceae	g__Nigrograna
9a2104c2407977b2b7ff85a693e2ffab	k__Fungi	p__Ascomycota	c__Dothideomycetes	o__Pleosporales	f__Nigrogranaceae	g__Nigrograna	s__Nigrograna_jinghongensis	sh__SH0992895.09FU
b9982cc2c1619ffbc8d64a77b3a7766c	k__Fungi	p__Ascomycota	c__Dothideomycetes	o__Pleosporales
209bef0fcdc8163af3139352cf1e335e	k__Fungi	p__Ascomycota	c__Dothideomycetes	o__Pleosporales	f__Biatriosporaceae	g__Biatriospora	s__Biatriospora_sp
bb98a0a296682b5574ac663062ecb5da	k__Fungi	p__Ascomycota	c__Dothideomycetes	o__Pleosporales
444f236bb18b13fb087062f72bd88a05	k__Fungi	p__Ascomycota	c__Dothideomycetes	o__Pleosporales
9a62f12d1b43fb05fe82c2ac527c7d1f	k__Fungi	p__Ascomycota	c__Dothideomycetes	o__Pleosporales
d5785e69eaf45cd36f1d75555d5ec3bb	k__Fungi	p__Ascomycota	c__Dothideomycetes	o__Pleosporales
d8ccc998d23c42143a8008c5c56ce47e	k__Fungi	p__Ascomycota	c__Dothideomycetes	o__Pleosporales
1cc9cf414559aff79880de5a79255555	k__Fungi	p__Ascomycota	c__Dothideomycetes	o__Pleosporales
281980c77e2edfa0a62461f4115c49e8	k__Fungi	p__Ascomycota	c__Dothideomycetes	o__Pleosporales	f__Pleosporales_fam_Incertae_sedis	g__Pleosporales_gen_Incertae_sedis	s__Pleosporales_sp	sh__SH0992933.09FU
0282970c86e43256cb7c4c4e6a66619d	k__Fungi	p__Ascomycota	c__Dothideomycetes	o__Pleosporales	f__Nigrogranaceae	g__Nigrograna	s__Nigrograna_hydei	sh__SH2783093.09FU
613debf1e6ca9a6a53ff85c4054ac220	k__Fungi	p__Ascomycota	c__Dothideomycetes	o__Pleosporales	f__Nigrogranaceae	g__Nigrogranaceae_gen_Incertae_sedis	s__Nigrogranaceae_sp	sh__SH0992955.09FU
447027c0a72e6e14a9378f553fefde17	k__Fungi	p__Ascomycota	c__Dothideomycetes	o__Pleosporales	f__Pleosporales_fam_Incertae_sedis	g__Pleosporales_gen_Incertae_sedis	s__Pleosporales_sp
be524195c70f51b17c03694f31ec9132	k__Fungi	p__Ascomycota	c__Dothideomycetes	o__Pleosporales	f__Nigrogranaceae	g__Nigrograna
e2fdf0a9712cb6622cda24bdd5f95e07	k__Fungi	p__Ascomycota	c__Dothideomycetes	o__Pleosporales
1ac0155acc350debad86a2029df3fd04	k__Fungi	p__Ascomycota	c__Dothideomycetes	o__Pleosporales
0b1e15ebb040dcc3affd393997eec464	k__Fungi	p__Ascomycota	c__Dothideomycetes	o__Pleosporales
d0a52eaab1a3139b79e64577c23ddc5c	k__Fungi	p__Ascomycota	c__Dothideomycetes	o__Pleosporales
c14d894a9f69826ed60cae59bdd5e3fb	k__Fungi	p__Ascomycota	c__Dothideomycetes	o__Pleosporales
ce9ce456b758865a263b4e26e5489c3d	k__Fungi	p__Ascomycota	c__Dothideomycetes	o__Pleosporales
65f452dbcf2451609d622537171bb876	k__Fungi	p__Ascomycota	c__Dothideomycetes	o__Pleosporales
bb06bb33cdf07620632db03629645129	k__Fungi	p__Ascomycota	c__Dothideomycetes	o__Pleosporales
b67499cb64420631b610f190c7313b7a	k__Fungi	p__Ascomycota	c__Dothideomycetes	o__Pleosporales	f__Pleosporales_fam_Incertae_sedis	g__Neooccultibambusa	s__Neooccultibambusa_pandanicola	sh__SH1082294.09FU
8bca4befad684ead6c7b64623126bb4e	k__Fungi	p__Ascomycota
7b29e456439e8f54025c4d8f824a39d1	k__Fungi	p__Ascomycota
de6e52abb6344518ffeadf37299d1be4	k__Fungi	p__Ascomycota
b5350940c5f2af44fa1a758ba5f8db75	k__Fungi	p__Ascomycota	c__Dothideomycetes	o__Pleosporales
6f19efc1a2c24f8891bd99dc3293d9bf	k__Fungi	p__Ascomycota	c__Dothideomycetes	o__Pleosporales	f__Occultibambusaceae	g__Brunneofusispora	s__Brunneofusispora_sennae-torae	sh__SH1082260.09FU
b3b0f98a9f7da5e03c2c79a38b4906ef	k__Fungi	p__Ascomycota	c__Dothideomycetes	o__Pleosporales
68bf28ffe16d2d3640124280613c2cda	k__Fungi	p__Ascomycota	c__Dothideomycetes	o__Pleosporales
0cb03b4349b5f8ed8fe6e82edf9f4940	k__Fungi	p__Ascomycota	c__Dothideomycetes	o__Pleosporales
7197867285739181e9071d90a98d1db6	k__Fungi	p__Ascomycota	c__Dothideomycetes	o__Pleosporales
068a775d363920ee51f8e65fcd614d3f	k__Fungi	p__Ascomycota	c__Dothideomycetes	o__Pleosporales
ac193a2d274bc6962167c1af54719558	k__Fungi	p__Ascomycota	c__Dothideomycetes	o__Pleosporales	f__Massarinaceae	g__Massarina	s__Massarina_sp
407049695f36574863ab3c77a760605c	k__Fungi	p__Ascomycota	c__Dothideomycetes	o__Pleosporales
5c73679da9c4ac3b6b11ca77bd2f4c09	k__Fungi	p__Ascomycota	c__Dothideomycetes	o__Pleosporales
db514600c70d6d6d377f05cd1506b211	k__Fungi	p__Ascomycota	c__Dothideomycetes	o__Pleosporales	f__Massarinaceae	g__Massarina	s__Massarina_sp	sh__SH1082350.09FU
d8c43bc368281d4aacb05b40e5002522	k__Fungi	p__Ascomycota	c__Dothideomycetes	o__Pleosporales
c2d090bd257d154351b1308b7744a7ca	k__Fungi	p__Ascomycota	c__Dothideomycetes	o__Pleosporales	f__Massarinaceae	g__Massarina	s__Massarina_sp	sh__SH1082350.09FU
b56426e8473f5db193a9ad331c9b548a	k__Fungi	p__Ascomycota	c__Dothideomycetes	o__Pleosporales	f__Massarinaceae	g__Massarina	s__Massarina_sp
4fa980082abd852c458f5d749f35649f	k__Fungi	p__Ascomycota	c__Dothideomycetes	o__Pleosporales
e20b320c4cd104dcb1a45ecc2edfc673	k__Fungi	p__Ascomycota	c__Dothideomycetes	o__Pleosporales	f__Amorosiaceae	g__Amorocoelophoma	s__Amorocoelophoma_sp	sh__SH0997877.09FU
5026475f968404a6bcbde4509d4f2c6d	k__Fungi	p__Ascomycota	c__Dothideomycetes	o__Pleosporales	f__Amorosiaceae	g__Amorocoelophoma	s__Amorocoelophoma_sp	sh__SH0997869.09FU
c0fe5f5560f2022ce80a8e6f04734e6d	k__Fungi	p__Ascomycota	c__Dothideomycetes	o__Pleosporales	f__Amorosiaceae	g__Amorocoelophoma	s__Amorocoelophoma_sp	sh__SH0997877.09FU
5d3f6b7740f69acbb47740e488c98053	k__Fungi	p__Ascomycota	c__Dothideomycetes	o__Pleosporales	f__Pleosporales_fam_Incertae_sedis	g__Pleosporales_gen_Incertae_sedis	s__Pleosporales_sp	sh__SH0977862.09FU
5274fcca392939e394d9d270cf985b71	k__Fungi	p__Ascomycota	c__Dothideomycetes	o__Pleosporales
14bd48183fb6fba93c7a0704ee4e93bc	k__Fungi
60df1babc9dfc5d2362190778f5d9da7	k__Fungi	p__Ascomycota	c__Dothideomycetes	o__Pleosporales	f__Sporormiaceae	g__Preussia
d68ce8bfbd2c8941573b4db7eb766cca	k__Fungi	p__Ascomycota	c__Dothideomycetes	o__Pleosporales	f__Sporormiaceae	g__Preussia	s__Preussia_sp	sh__SH0921821.09FU
71b9711bedfe0dbf3135683e9a076481	k__Fungi	p__Ascomycota	c__Dothideomycetes	o__Pleosporales	f__Sporormiaceae	g__Preussia	s__Preussia_sp
75eccf011e4f0a7e1f6c2f769b50f1ca	k__Fungi	p__Ascomycota	c__Dothideomycetes	o__Pleosporales	f__Lophiotremataceae	g__Atrocalyx	s__Atrocalyx_krabiensis	sh__SH1081333.09FU
10b43cd8363eccf48e99e361cfaa8f64	k__Fungi	p__Ascomycota	c__Dothideomycetes	o__Pleosporales	f__Pleosporales_fam_Incertae_sedis	g__Pleosporales_gen_Incertae_sedis	s__Pleosporales_sp	sh__SH0966406.09FU
7eaad97a267caefee4c9c171b1aeef5b	k__Fungi	p__Ascomycota	c__Dothideomycetes	o__Pleosporales	f__Anteagloniaceae	g__Anteaglonium	s__Anteaglonium_parvulum	sh__SH0966405.09FU
ab99ffab19ea50fe6d2063e6c68c199d	k__Fungi	p__Ascomycota	c__Dothideomycetes	o__Pleosporales	f__Anteagloniaceae	g__Anteaglonium	s__Anteaglonium_gordoniae	sh__SH0966377.09FU
66aaaf1165164b8ae1100961374042fd	k__Fungi	p__Ascomycota	c__Dothideomycetes	o__Botryosphaeriales	f__Phyllostictaceae	g__Phyllosticta	s__Phyllosticta_capitalensis
6984599faf635d71a368aaab40f8ac1a	k__Fungi	p__Ascomycota	c__Dothideomycetes	o__Pleosporales	f__Zopfiaceae	g__Coronopapilla	s__Coronopapilla_mangrovei	sh__SH0242535.09FU
6cce64aef3fa5cec8cd1fe8f4400538c	k__Fungi	p__Ascomycota	c__Dothideomycetes	o__Pleosporales	f__Bambusicolaceae	g__Leucaenicola	s__Leucaenicola_aseptata	sh__SH1080554.09FU
061eba5d1befa3d05ceafbb104af7b10	k__Fungi	p__Ascomycota	c__Dothideomycetes	o__Pleosporales	f__Bambusicolaceae	g__Leucaenicola	s__Leucaenicola_aseptata	sh__SH1080554.09FU
06e375e4d2b4a10fb34a6ac4c3379b2b	k__Fungi	p__Ascomycota	c__Dothideomycetes	o__Pleosporales	f__Bambusicolaceae	g__Corylicola	s__Corylicola_italica	sh__SH1301962.09FU
c496a16c31a76b63c61dd8f60d24a946	k__Fungi	p__Ascomycota	c__Dothideomycetes	o__Pleosporales	f__Bambusicolaceae
55d1618e3d26dc21b3dd76128b90e6c1	k__Fungi	p__Ascomycota	c__Dothideomycetes	o__Pleosporales	f__Bambusicolaceae
d31f69ef2f86391951dcbeaf5d57dd47	k__Fungi	p__Ascomycota	c__Dothideomycetes	o__Pleosporales	f__Bambusicolaceae	g__Palmiascoma
2e2721dd99a8c398c568c67a04c88721	k__Fungi	p__Ascomycota	c__Dothideomycetes	o__Pleosporales	f__Bambusicolaceae	g__Palmiascoma	s__Palmiascoma_sp
5624926b8936bed64f72c028d28202ef	k__Fungi	p__Ascomycota	c__Dothideomycetes	o__Pleosporales	f__Bambusicolaceae
53e7456a8577bf160af5630b12606c22	k__Fungi	p__Ascomycota	c__Dothideomycetes	o__Pleosporales	f__Bambusicolaceae	g__Bambusicola	s__Bambusicola_dimorpha	sh__SH0107993.09FU
e84ec5c950678620552ba37bbfed71d0	k__Fungi	p__Ascomycota	c__Ascomycota_cls_Incertae_sedis	o__Ascomycota_ord_Incertae_sedis	f__Ascomycota_fam_Incertae_sedis	g__Ascomycota_gen_Incertae_sedis	s__Ascomycota_sp	sh__SH0954099.09FU
3718ab99d205973fa16fd164deaac695	k__Fungi	p__Ascomycota	c__Ascomycota_cls_Incertae_sedis	o__Ascomycota_ord_Incertae_sedis	f__Ascomycota_fam_Incertae_sedis	g__Ascomycota_gen_Incertae_sedis	s__Ascomycota_sp	sh__SH0954099.09FU
a87d3747dab976fcbbc25cff0d93d115	k__Fungi	p__Ascomycota	c__Dothideomycetes	o__Pleosporales	f__Periconiaceae	g__Periconia	s__Periconia_cortaderiae	sh__SH0949742.09FU
a424ff6ade87d81319e5b9f1f7eaee1f	k__Fungi							sh__SH0057811.09FU
74f55cbc55b5f46fbf49f91fabf00428	k__Fungi	p__Ascomycota	c__Dothideomycetes	o__Pleosporales
f1b95bd3648fa6e6a961b1741748e77f	k__Fungi	p__Ascomycota	c__Dothideomycetes	o__Pleosporales	f__Pleosporales_fam_Incertae_sedis	g__Pseudochaetosphaeronema	s__Pseudochaetosphaeronema_sp	sh__SH1080578.09FU
b00d2379e8a8bf6eb342f3f6035da291	k__Fungi	p__Ascomycota
e995bf54b1529eb0d59cbbf2fe690468	k__Fungi	p__Ascomycota	c__Dothideomycetes	o__Pleosporales
6cc4f715bf48f07d76191f1415efcf57	k__Fungi	p__Ascomycota
0060a94333aafefa6c89b55409594245	k__Fungi	p__Ascomycota
a9cee43bfaf21e007aeac86549bb083f	k__Fungi	p__Ascomycota
b307e93ee49432ff0bff294ea85762c2	k__Fungi	p__Ascomycota
23640af5f9bada023203abc2328529de	k__Fungi	p__Ascomycota	c__Dothideomycetes	o__Pleosporales
89bf7099f92ea32754f49a71130e6bc2	k__Fungi	p__Ascomycota	c__Dothideomycetes
356d140fe7e6ca19313bd3bf16276716	k__Fungi	p__Ascomycota	c__Dothideomycetes	o__Pleosporales
c8ab59486672e2b68c0bbcd2240770e0	k__Fungi	p__Ascomycota	c__Dothideomycetes	o__Pleosporales
42d9ecd54b90476b57a82b55d85cb46c	k__Fungi	p__Ascomycota	c__Dothideomycetes	o__Pleosporales
4935d222e11acf28026898051da63cf1	k__Fungi	p__Ascomycota	c__Dothideomycetes	o__Pleosporales	f__Bambusicolaceae	g__Leucaenicola	s__Leucaenicola_aseptata	sh__SH1080554.09FU
d02df6d4419b910897c44367c8271f32	k__Fungi	p__Ascomycota	c__Dothideomycetes	o__Pleosporales
bae0e0c3519a6268c0969b1434cee473	k__Fungi	p__Ascomycota	c__Dothideomycetes	o__Pleosporales
5b744648e44431aff12ba9559ce0db26	k__Fungi
ecb5c1b2b8b21f950fe9b4873d234bbb	k__Fungi	p__Ascomycota	c__Dothideomycetes	o__Pleosporales	f__Pleosporales_fam_Incertae_sedis	g__Pleosporales_gen_Incertae_sedis	s__Pleosporales_sp	sh__SH1169960.09FU
6ecf9c1bbe0ade2d432d13b1908f61b7	k__Fungi	p__Ascomycota	c__Dothideomycetes	o__Pleosporales	f__Pleosporales_fam_Incertae_sedis	g__Pleosporales_gen_Incertae_sedis	s__Pleosporales_sp	sh__SH0958199.09FU
577446ffe473e3c2199e06fc761e2b5d	k__Fungi	p__Ascomycota	c__Dothideomycetes	o__Pleosporales	f__Pleosporales_fam_Incertae_sedis	g__Pleosporales_gen_Incertae_sedis	s__Pleosporales_sp
3c2c486dc1b8e5eeff2aec51d9224ca8	k__Fungi	p__Ascomycota	c__Dothideomycetes	o__Pleosporales
716d3aa7f4f9a3dac641ec284ac96ac7	k__Fungi	p__Ascomycota	c__Dothideomycetes	o__Pleosporales
697ddb585bfc3e6597eb50136957c110	k__Fungi	p__Ascomycota	c__Dothideomycetes
d96e13779305e9a4529f00b854b90d34	k__Fungi	p__Ascomycota	c__Dothideomycetes	o__Pleosporales	f__Pleosporales_fam_Incertae_sedis	g__Pleosporales_gen_Incertae_sedis	s__Pleosporales_sp
034a4424f0b1579625ec868fde40d2ba	k__Fungi	p__Ascomycota	c__Dothideomycetes	o__Pleosporales	f__Pleosporales_fam_Incertae_sedis	g__Pleosporales_gen_Incertae_sedis	s__Pleosporales_sp
64d95d28bf87b8c0ccf5181a89914bee	k__Fungi	p__Ascomycota	c__Dothideomycetes	o__Pleosporales	f__Dictyosporiaceae	g__Dictyosporiaceae_gen_Incertae_sedis	s__Dictyosporiaceae_sp	sh__SH0958180.09FU
fc1459418b02e54c82a36066a82be705	k__Fungi	p__Ascomycota	c__Dothideomycetes	o__Pleosporales	f__Dictyosporiaceae	g__Dictyosporiaceae_gen_Incertae_sedis	s__Dictyosporiaceae_sp	sh__SH0958202.09FU
b25fb686cb0b648ec97517c1777b7209	k__Fungi	p__Ascomycota	c__Dothideomycetes	o__Pleosporales	f__Pleosporales_fam_Incertae_sedis	g__Trichobotrys	s__Trichobotrys_effusa	sh__SH1124981.09FU
a7c4df6f1cf054149643290247217f89	k__Fungi	p__Ascomycota	c__Dothideomycetes	o__Pleosporales	f__Didymosphaeriaceae	g__Didymosphaeriaceae_gen_Incertae_sedis	s__Didymosphaeriaceae_sp	sh__SH1148020.09FU
4b2f0a5ecadbaaa2f880dec22ac21985	k__Fungi	p__Ascomycota	c__Dothideomycetes	o__Pleosporales	f__Dictyosporiaceae	g__Pseudoconiothyrium
d21dcae86fd43f20145b8a4dbf4c8aeb	k__Fungi	p__Ascomycota	c__Dothideomycetes	o__Pleosporales	f__Dictyosporiaceae	g__Dictyosporiaceae_gen_Incertae_sedis	s__Dictyosporiaceae_sp
be91910e368660e27a78682b0a09f9ab	k__Fungi	p__Ascomycota	c__Dothideomycetes	o__Pleosporales
3093c6c2ee165a131d054972354ddfa1	k__Fungi
402b595098a0bc7495fa02aa0b947cf9	k__Fungi	p__Ascomycota	c__Dothideomycetes
4e69832313663c986db4fe79b5df06e3	k__Fungi							sh__SH0038510.09FU
ee65995a69aab0b74e2b1280dd46908f	k__Fungi							sh__SH0038510.09FU
c5bfa4eaa54b17c8a5e6dafb16809dc8	k__Fungi							sh__SH0038510.09FU
22417590492ae59cc5891385f3a10ab4	k__Fungi	p__Ascomycota	c__Dothideomycetes	o__Pleosporales	f__Periconiaceae	g__Periconia	s__Periconia_echinochloae	sh__SH0949705.09FU
9024ca1c21439ce05cea97a68cbbc9b1	k__Fungi
e211473a2f6f9102483b0aa68cd25ab1	k__Fungi	p__Ascomycota	c__Dothideomycetes	o__Pleosporales	f__Sporormiaceae	g__Preussia	s__Preussia_sp
5d022dfa51abd7d594ed1649b9d04928	k__Fungi	p__Ascomycota	c__Dothideomycetes	o__Pleosporales
2050fa9d099eb7c91e1c3f1acf51deaf	k__Fungi	p__Ascomycota	c__Dothideomycetes	o__Pleosporales
04c520f8a0debfd4d0b28d98310ebdb6	k__Fungi	p__Ascomycota	c__Dothideomycetes	o__Pleosporales	f__Periconiaceae	g__Periconia	s__Periconia_epilithographicola	sh__SH0949755.09FU
15882ec0150140692526e6cab327b797	k__Fungi	p__Ascomycota	c__Dothideomycetes	o__Pleosporales
21d30dde1e347c910d200d7cec249abc	k__Fungi	p__Ascomycota	c__Dothideomycetes	o__Pleosporales
d573c20484325cceb049e5dec12616cf	k__Fungi	p__Ascomycota	c__Dothideomycetes	o__Pleosporales	f__Didymellaceae
f443b64d516abfae5ba9321951ac8425	k__Fungi	p__Ascomycota	c__Dothideomycetes	o__Pleosporales	f__Didymellaceae
f216d0c0c258c907cfe56336f5f1d4c4	k__Fungi	p__Ascomycota	c__Dothideomycetes	o__Pleosporales	f__Didymellaceae
c89b746b9cb32a8382555859e0eb5682	k__Fungi
01eca69bae72d812dcb73b0f4a7d8a2a	k__Fungi	p__Ascomycota	c__Dothideomycetes	o__Pleosporales	f__Didymellaceae
e70e808e1b4d98a130764102a17145c6	k__Fungi	p__Ascomycota	c__Dothideomycetes	o__Pleosporales
f343498a14f6251e0444df5c7774d7f6	k__Fungi	p__Ascomycota	c__Dothideomycetes	o__Pleosporales	f__Didymosphaeriaceae
57527a84d16208e0bf4b252bea042e15	k__Fungi	p__Ascomycota	c__Dothideomycetes	o__Pleosporales	f__Latoruaceae	g__Triseptata	s__Triseptata_sexualis	sh__SH0980782.09FU
be223a4a40562a225f985a62656ddeca	k__Fungi	p__Ascomycota	c__Dothideomycetes	o__Pleosporales
b1b31ea3cd026df85a30ad4d67609af8	k__Fungi	p__Ascomycota	c__Dothideomycetes	o__Pleosporales
fcc64f26785d73a9644369252df5f0e7	k__Fungi	p__Ascomycota	c__Dothideomycetes	o__Pleosporales
a76d92bd24c6120dab4bcc6c24915a20	k__Fungi	p__Ascomycota	c__Eurotiomycetes	o__Eurotiales	f__Aspergillaceae
f8f4fcfd6202aaa6f4a3d1d853baadaa	k__Fungi	p__Ascomycota	c__Eurotiomycetes	o__Eurotiales	f__Aspergillaceae
cb6d297059eab8f813839556e7fea1b6	k__Fungi	p__Ascomycota
b049a9bbbf13e981dd4d95a383ce9dbe	k__Fungi	p__Ascomycota
208d43d2e4cb85dae25c4dae79b9b61a	k__Fungi	p__Ascomycota	c__Dothideomycetes	o__Pleosporales
a0230e6b406929afdafec361479f6d67	k__Fungi	p__Ascomycota	c__Dothideomycetes	o__Pleosporales
d793a47baa703211afb9558e37f3daf7	k__Fungi	p__Ascomycota	c__Dothideomycetes	o__Pleosporales
b70979db31d13166d4821618d2eb1ba8	k__Fungi	p__Ascomycota	c__Dothideomycetes	o__Pleosporales
2cc1b5ab76e900389d3f9e4bb62ffebe	k__Fungi	p__Ascomycota	c__Dothideomycetes	o__Pleosporales	f__Roussoellaceae	g__Roussoella
e101474ad843226df9e7a5f40f6c7207	k__Fungi	p__Ascomycota	c__Dothideomycetes	o__Pleosporales	f__Roussoellaceae	g__Roussoella	s__Roussoella_sp	sh__SH0034053.09FU
50e1decf836daab7cb69d7d2b852cbb4	k__Fungi	p__Ascomycota	c__Dothideomycetes	o__Pleosporales	f__Pleosporales_fam_Incertae_sedis	g__Pleosporales_gen_Incertae_sedis	s__Pleosporales_sp	sh__SH0984953.09FU
c47b2d1135662b2c8eb732916bd4c425	k__Fungi	p__Ascomycota	c__Dothideomycetes	o__Pleosporales	f__Pleosporales_fam_Incertae_sedis	g__Pleosporales_gen_Incertae_sedis	s__Pleosporales_sp	sh__SH0984953.09FU
599bc9389b34c1da9bc04808f71b70f1	k__Fungi	p__Ascomycota	c__Dothideomycetes	o__Pleosporales
d08af04ed6786379d348f8a76328347d	k__Fungi	p__Ascomycota	c__Dothideomycetes	o__Pleosporales
ca3326258afa8573dc0690cda73af27b	k__Fungi	p__Ascomycota	c__Dothideomycetes	o__Pleosporales
341baac6233093c287a5c20850deb2d6	k__Fungi	p__Ascomycota	c__Dothideomycetes	o__Pleosporales	f__Roussoellaceae	g__Setoarthopyrenia	s__Setoarthopyrenia_chromolaenae	sh__SH0949628.09FU
b7f9e8723a1b7c46edaaa5d0f89fcf1d	k__Fungi	p__Ascomycota	c__Dothideomycetes	o__Pleosporales	f__Roussoellaceae	g__Roussoella
eac4c759a89f0880e32100965fdce9b8	k__Fungi	p__Ascomycota	c__Dothideomycetes	o__Pleosporales	f__Roussoellaceae	g__Roussoella	s__Roussoella_neopustulans	sh__SH0949609.09FU
6721d7e968b52f5fa7787bf419c92143	k__Fungi	p__Ascomycota	c__Dothideomycetes	o__Pleosporales	f__Roussoellaceae	g__Roussoella	s__Roussoella_sp	sh__SH0949642.09FU
fecd2768491c2eda39ac81b64805de88	k__Fungi	p__Ascomycota	c__Dothideomycetes	o__Pleosporales	f__Roussoellaceae	g__Xenoroussoella	s__Xenoroussoella_triseptata	sh__SH0949648.09FU
0c513fbd0ff4b083783a1e2fa26d99a7	k__Fungi	p__Ascomycota	c__Dothideomycetes	o__Pleosporales	f__Roussoellaceae	g__Xenoroussoella	s__Xenoroussoella_triseptata	sh__SH0949648.09FU
bc73ff8a2cafdf8b072906fc95fb7676	k__Fungi	p__Ascomycota	c__Dothideomycetes	o__Pleosporales
61828645776d0c95d2bf893aa51d86f3	k__Fungi	p__Ascomycota	c__Dothideomycetes	o__Pleosporales	f__Roussoellaceae	g__Xenoroussoella	s__Xenoroussoella_triseptata	sh__SH0949648.09FU
0ef65af71a3c8c36dfa717f0ff13a624	k__Fungi	p__Ascomycota	c__Dothideomycetes	o__Pleosporales	f__Roussoellaceae	g__Roussoella	s__Roussoella_siamensis	sh__SH0949620.09FU
6f92e730aa2d9ad56e8873139910946b	k__Fungi	p__Ascomycota	c__Dothideomycetes	o__Pleosporales	f__Pleosporales_fam_Incertae_sedis	g__Pleosporales_gen_Incertae_sedis	s__Pleosporales_sp
f060b3a9d04bf9340acec556d0bf0a41	k__Fungi
1534c937caefd2bd1a60d472c9b6678c	k__Fungi	p__Ascomycota	c__Dothideomycetes	o__Pleosporales	f__Roussoellaceae
531474c48ec1a0246d412d29420dcca6	k__Fungi	p__Ascomycota	c__Dothideomycetes	o__Pleosporales
b6c83e22b66e1c62e79899025472e579	k__Fungi	p__Ascomycota	c__Dothideomycetes	o__Pleosporales	f__Thyridariaceae	g__Thyridariaceae_gen_Incertae_sedis	s__Thyridariaceae_sp
6915446f9db239bd357ff9e3260c3f2a	k__Fungi	p__Ascomycota	c__Dothideomycetes	o__Pleosporales
025343a1ef355a3cc8661a96be903bed	k__Fungi	p__Ascomycota	c__Dothideomycetes	o__Pleosporales
d7bf9f54ffda5dbf920bccf59ca6b09e	k__Fungi	p__Ascomycota	c__Dothideomycetes	o__Pleosporales	f__Thyridariaceae	g__Thyridariella	s__Thyridariella_mahakoshae	sh__SH0107705.09FU
c415635be917d5d9ad66f49b63a08440	k__Fungi	p__Ascomycota	c__Dothideomycetes	o__Pleosporales	f__Pleosporales_fam_Incertae_sedis	g__Pleosporales_gen_Incertae_sedis	s__Pleosporales_sp	sh__SH0107699.09FU
023409f705fa0d0a6d633c43b645df98	k__Fungi	p__Ascomycota	c__Dothideomycetes	o__Pleosporales
b09a3340b7effdd0a62cfe0d2bc32b5b	k__Fungi	p__Ascomycota	c__Dothideomycetes	o__Pleosporales	f__Roussoellaceae	g__Roussoellaceae_gen_Incertae_sedis	s__Roussoellaceae_sp	sh__SH1175206.09FU
3f783de0e20d6524686058fd030c305f	k__Fungi	p__Ascomycota	c__Dothideomycetes	o__Pleosporales
2e27ba8f2740cee39dd8e86a701ec9c7	k__Fungi	p__Ascomycota	c__Dothideomycetes	o__Pleosporales	f__Arthopyreniaceae	g__Arthopyreniaceae_gen_Incertae_sedis	s__Arthopyreniaceae_sp	sh__SH1045817.09FU
5014f5519d94a61792f15b69b2fd661a	k__Fungi	p__Ascomycota	c__Dothideomycetes	o__Pleosporales	f__Roussoellaceae	g__Neoroussoella	s__Neoroussoella_sp	sh__SH0929420.09FU
4f17f4f7eb0ed8cdbfd8fbd5d7bfd62a	k__Fungi	p__Ascomycota	c__Dothideomycetes	o__Pleosporales	f__Roussoellaceae	g__Neoroussoella	s__Neoroussoella_heveae	sh__SH0929429.09FU
2a68457ad9119abca8281aaead38451c	k__Fungi	p__Ascomycota	c__Dothideomycetes	o__Pleosporales	f__Pleosporales_fam_Incertae_sedis	g__Aaosphaeria	s__Aaosphaeria_arxii	sh__SH0929427.09FU
5b819a6b05a69295eeca99faddcb1b58	k__Fungi	p__Ascomycota	c__Dothideomycetes	o__Pleosporales
2c604080e823be316ad5f4862043b41e	k__Fungi	p__Ascomycota	c__Dothideomycetes	o__Pleosporales	f__Pleosporales_fam_Incertae_sedis	g__Aaosphaeria	s__Aaosphaeria_arxii	sh__SH0929427.09FU
502d0c8c89d7d6348a93bf9df224c65b	k__Fungi	p__Ascomycota	c__Dothideomycetes
2e52c9196905fdff167f308d401f1a46	k__Fungi	p__Ascomycota	c__Dothideomycetes
51b531f1540322faf51474acf1a05ec7	k__Fungi	p__Ascomycota	c__Dothideomycetes	o__Pleosporales	f__Roussoellaceae
03227f37bb5114acaf93cdf895809538	k__Fungi	p__Ascomycota	c__Dothideomycetes	o__Pleosporales
edb5510890705b89374d63c3adcea7f7	k__Fungi	p__Ascomycota	c__Dothideomycetes	o__Pleosporales
a375d2254fa74d323ae0d4fd7843318b	k__Fungi	p__Ascomycota
dca224b0b3a7ea2fbfcd3ce9e67b8ef7	k__Fungi	p__Ascomycota	c__Dothideomycetes	o__Pleosporales	f__Thyridariaceae
929fd1485fc4df2040cfc5699356fcc8	k__Fungi	p__Ascomycota	c__Dothideomycetes	o__Pleosporales	f__Roussoellaceae
d89fbfffeb61597b589926e0f1b3a575	k__Fungi	p__Ascomycota	c__Dothideomycetes	o__Pleosporales
cdf1bbc0a2fb7349e9ba7a96248fcaed	k__Fungi	p__Ascomycota	c__Dothideomycetes	o__Pleosporales	f__Roussoellaceae	g__Xenoroussoella	s__Xenoroussoella_triseptata	sh__SH0949648.09FU
c16c913cacbca4ec502297adc4078a85	k__Fungi	p__Ascomycota	c__Dothideomycetes	o__Pleosporales
02e10597cb6d17fc352804ac57989192	k__Fungi	p__Ascomycota	c__Dothideomycetes	o__Pleosporales
ab1ca1c383903afc0d9cb31dc96ce730	k__Fungi	p__Ascomycota	c__Dothideomycetes
d309802984cf346e6c8ba5e4ba67ca74	k__Fungi	p__Ascomycota	c__Ascomycota_cls_Incertae_sedis	o__Ascomycota_ord_Incertae_sedis	f__Ascomycota_fam_Incertae_sedis	g__Ascomycota_gen_Incertae_sedis	s__Ascomycota_sp	sh__SH0945806.09FU
c4b9672938b8cb6a013eeb6d2b5e5fa3	k__Fungi	p__Ascomycota
6924ff12d46aaf3a1bd671c5a9ae094f	k__Fungi
e13b5a11e6940034374056aa1584d7d2	k__Fungi	p__Ascomycota	c__Dothideomycetes	o__Pleosporales	f__Didymosphaeriaceae	g__Xenocamarosporium	s__Xenocamarosporium_acaciae	sh__SH1303848.09FU
0130e005ed462fbe22ed73d0879eb523	k__Fungi	p__Ascomycota	c__Dothideomycetes	o__Pleosporales	f__Didymosphaeriaceae	g__Didymosphaeriaceae_gen_Incertae_sedis	s__Didymosphaeriaceae_sp
b10b044b9d73164397a0f6986141b6f1	k__Fungi	p__Ascomycota	c__Dothideomycetes	o__Pleosporales	f__Didymosphaeriaceae	g__Didymosphaeriaceae_gen_Incertae_sedis	s__Didymosphaeriaceae_sp
571e43f5469302f1e13c9c969098c882	k__Fungi	p__Ascomycota	c__Dothideomycetes	o__Pleosporales	f__Didymosphaeriaceae
c9599d34dbe659013cc51fe2fcf7bca8	k__Fungi	p__Ascomycota	c__Dothideomycetes	o__Pleosporales	f__Didymosphaeriaceae	g__Kalmusia	s__Kalmusia_variispora	sh__SH0116897.09FU
25131e0838c56601b9221ff30223c33b	k__Fungi	p__Ascomycota	c__Dothideomycetes	o__Pleosporales	f__Pleosporales_fam_Incertae_sedis	g__Pleosporales_gen_Incertae_sedis	s__Pleosporales_sp	sh__SH0991332.09FU
fd5945abb13b6fbb01c75178d0c86992	k__Fungi	p__Ascomycota	c__Dothideomycetes	o__Pleosporales
f5b28b49471ea36ee7a58f3b740677b6	k__Fungi	p__Ascomycota	c__Dothideomycetes	o__Pleosporales
b9527722678df23818ad10f698855b51	k__Fungi	p__Ascomycota	c__Dothideomycetes	o__Pleosporales
2a081f7d04ff63f8f8f7645ec4b05684	k__Fungi	p__Ascomycota	c__Dothideomycetes	o__Pleosporales
8cd2a1a720100f573c4f12c3052b99c9	k__Fungi	p__Ascomycota	c__Dothideomycetes
577c5e0837449cac83a22d67a5adf4a7	k__Fungi	p__Ascomycota	c__Dothideomycetes	o__Pleosporales	f__Didymosphaeriaceae
0397801edc538617edbedd5f6102254f	k__Fungi	p__Ascomycota	c__Dothideomycetes	o__Pleosporales	f__Coniothyriaceae	g__Coniothyrium	s__Coniothyrium_sp	sh__SH0896658.09FU
4df44439516577b3f252786cb4115c66	k__Fungi	p__Ascomycota	c__Dothideomycetes	o__Pleosporales	f__Coniothyriaceae	g__Coniothyrium	s__Coniothyrium_sp	sh__SH0896671.09FU
3fd13b1e20f36cc29306d07c18a9d51f	k__Fungi
d5a4e32021804e06358829a08407c9b9	k__Fungi	p__Ascomycota	c__Dothideomycetes	o__Pleosporales	f__Didymosphaeriaceae
82632e64e805f343a32356e2d15899a3	k__Fungi	p__Ascomycota	c__Dothideomycetes	o__Pleosporales
9f9a321ef86ee53663e912947deadbed	k__Fungi
3053a64614bdb356385946051d934284	k__Fungi	p__Ascomycota
d48369427f03da8eb2868d1640065f69	k__Fungi	p__Ascomycota	c__Dothideomycetes	o__Pleosporales	f__Pleosporales_fam_Incertae_sedis	g__Pleosporales_gen_Incertae_sedis	s__Pleosporales_sp	sh__SH1080568.09FU
b6cf82efe9857e55a9964e3d9e319d76	k__Fungi	p__Ascomycota	c__Dothideomycetes	o__Pleosporales	f__Pleosporales_fam_Incertae_sedis	g__Pleosporales_gen_Incertae_sedis	s__Pleosporales_sp	sh__SH1080568.09FU
0b27d33b0e11f12df69972a029c15404	k__Fungi	p__Ascomycota	c__Dothideomycetes	o__Pleosporales
09f8f25d95468aab8fdabc4b7ffb87aa	k__Fungi	p__Ascomycota	c__Dothideomycetes	o__Pleosporales	f__Pleosporales_fam_Incertae_sedis	g__Pleosporales_gen_Incertae_sedis	s__Pleosporales_sp	sh__SH0906662.09FU
cd0d1ec8e759b8af3a8d8aa7a8543ae5	k__Fungi	p__Ascomycota	c__Dothideomycetes
11c96fb763eb91be7a3b73f351c21c11	k__Fungi	p__Ascomycota	c__Dothideomycetes	o__Pleosporales
59caa82c8fc80a68257ac92cd99a3714	k__Fungi	p__Ascomycota	c__Dothideomycetes	o__Pleosporales
be16930cc36a50bbff2eb1922bccabe6	k__Fungi	p__Ascomycota	c__Dothideomycetes	o__Pleosporales
dc8c15c2a68d8092fd570fed81d883b7	k__Fungi	p__Ascomycota	c__Dothideomycetes	o__Pleosporales
de2727750ddf4f28560dae784d90152e	k__Fungi	p__Ascomycota	c__Dothideomycetes	o__Pleosporales
66eeec1be859128f4ed31f074275b7ca	k__Fungi
45e3af76ca4446711a65b7d1f76ec848	k__Fungi	p__Ascomycota
59ed240903acd3a6216533d356fe6580	k__Fungi	p__Ascomycota	c__Dothideomycetes	o__Pleosporales
f3c2b7307ccd7c1a5ea3763b78937065	k__Fungi	p__Ascomycota	c__Dothideomycetes	o__Pleosporales
f48f6e967a62c9cd25ef6db2155602bf	k__Fungi	p__Ascomycota	c__Dothideomycetes	o__Pleosporales
7a43090d1856479495a8751ba4a2cb83	k__Fungi	p__Ascomycota	c__Dothideomycetes	o__Pleosporales
9cd6c7162de25dfe0321b2b1dc86a68d	k__Fungi	p__Ascomycota	c__Dothideomycetes	o__Pleosporales	f__Didymosphaeriaceae	g__Alloconiothyrium
1027f88506683684a28508d88e0deda4	k__Fungi	p__Ascomycota	c__Dothideomycetes	o__Pleosporales	f__Pleosporales_fam_Incertae_sedis	g__Pleosporales_gen_Incertae_sedis	s__Pleosporales_sp	sh__SH1020737.09FU
4f6924d6acbce3d189f57c9b248832e5	k__Fungi	p__Ascomycota	c__Dothideomycetes	o__Pleosporales
13a74d4b2ea32caa5038dc872949f0ad	k__Fungi	p__Ascomycota	c__Dothideomycetes	o__Pleosporales
4603dc09c0f4f4621b4f94834dc67a17	k__Fungi	p__Ascomycota	c__Dothideomycetes	o__Pleosporales
e32cc5fb1ff469b55d72acd3cd5f8560	k__Fungi	p__Ascomycota	c__Dothideomycetes
8e83da1d25aa9ef2f46efb3d27323d7b	k__Fungi	p__Ascomycota	c__Dothideomycetes	o__Pleosporales	f__Phaeosphaeriaceae
cd040feeb55661672e170db7bc719ce1	k__Fungi	p__Ascomycota	c__Dothideomycetes	o__Pleosporales
29f4b9c33a1ab236b1bbb6b4a734c629	k__Fungi	p__Ascomycota	c__Dothideomycetes	o__Pleosporales
16fd7e851dc708cdafd3514d06c4abe7	k__Fungi	p__Ascomycota	c__Dothideomycetes	o__Pleosporales	f__Pleosporales_fam_Incertae_sedis	g__Pleosporales_gen_Incertae_sedis	s__Pleosporales_sp	sh__SH0076726.09FU
27ced0e6bf86b1226378e2134e3e4b38	k__Fungi	p__Ascomycota	c__Dothideomycetes	o__Capnodiales	f__Cladosporiaceae	g__Cladosporium	s__Cladosporium_sp	sh__SH0163622.09FU
ff620eaff07ef6a7ffbd67d72908e4c4	k__Fungi	p__Ascomycota	c__Dothideomycetes	o__Pleosporales	f__Neopyrenochaetaceae	g__Neopyrenochaeta	s__Neopyrenochaeta_sp	sh__SH1028516.09FU
1b579cb0eec9ba87d1dd5b8f8134ba49	k__Fungi	p__Ascomycota	c__Dothideomycetes	o__Pleosporales	f__Phaeosphaeriaceae	g__Setophaeosphaeria	s__Setophaeosphaeria_microspora	sh__SH1020736.09FU
fdf4b0bfb83913adecf868944914e784	k__Fungi	p__Ascomycota	c__Dothideomycetes	o__Pleosporales
757dec7db49872ad453b8e15c7acc564	k__Fungi	p__Ascomycota	c__Dothideomycetes	o__Pleosporales	f__Cucurbitariaceae	g__Pyrenochaeta	s__Pyrenochaeta_sp	sh__SH0958480.09FU
bb2c287d5b165d0004ce8537bd946676	k__Fungi	p__Ascomycota	c__Dothideomycetes	o__Pleosporales	f__Phaeosphaeriaceae	g__Setophoma	s__Setophoma_yingyisheniae	sh__SH0905115.09FU
1c0aa7c56246d4fcc116b7eb77a83801	k__Fungi	p__Ascomycota	c__Dothideomycetes	o__Pleosporales	f__Phaeosphaeriaceae	g__Phaeosphaeria	s__Phaeosphaeria_sp	sh__SH1091900.09FU
457c0d1a37e39bf222a059938b6b3a47	k__Fungi	p__Ascomycota	c__Dothideomycetes	o__Pleosporales	f__Phaeosphaeriaceae	g__Phaeosphaeriaceae_gen_Incertae_sedis	s__Phaeosphaeriaceae_sp	sh__SH0252515.09FU
7c531b485cf34226f7d1fa59239d0aa4	k__Fungi	p__Ascomycota	c__Dothideomycetes	o__Pleosporales	f__Pleosporales_fam_Incertae_sedis
6ebd84876b1216283a518a23648cc534	k__Fungi	p__Ascomycota	c__Dothideomycetes	o__Pleosporales	f__Phaeosphaeriaceae	g__Vittaliana	s__Vittaliana_mangrovei	sh__SH0113300.09FU
ac2e0002f708522931c54afe8c817f30	k__Fungi	p__Ascomycota	c__Dothideomycetes	o__Pleosporales
59b3171ab52b064225b0eaf21ec0d4a1	k__Fungi	p__Ascomycota	c__Dothideomycetes	o__Pleosporales	f__Parapyrenochaetaceae	g__Quixadomyces	s__Quixadomyces_hongheensis	sh__SH1292818.09FU
943794c275a51291ba4cad49eb43014f	k__Fungi	p__Ascomycota	c__Dothideomycetes	o__Pleosporales	f__Pleosporaceae	g__Curvularia
3e767df2a19ca161573c329262a3df00	k__Fungi	p__Ascomycota	c__Dothideomycetes	o__Pleosporales	f__Neophaeosphaeriaceae
899abb72aa3b4bc29730b9d1c2f5c115	k__Fungi
a8f008d3ce33550abe708911fa1e8575	k__Fungi	p__Ascomycota	c__Dothideomycetes	o__Pleosporales
791540de4a00d3ec267c7f6775c022cc	k__Fungi	p__Ascomycota	c__Dothideomycetes	o__Pleosporales	f__Pleosporales_fam_Incertae_sedis
1d8b5137a78a0ffd3327debaed09216f	k__Fungi	p__Ascomycota	c__Dothideomycetes	o__Pleosporales
9e94a97aa6fd0166124b8eeb1124f63a	k__Fungi	p__Ascomycota	c__Dothideomycetes	o__Pleosporales
4cf889850fb5c7a175de5a27ef118819	k__Fungi	p__Ascomycota	c__Dothideomycetes	o__Pleosporales
27e874bf6172c418b0fe64d0272edb4c	k__Fungi	p__Ascomycota	c__Dothideomycetes	o__Pleosporales
244515613c55d19ff619519998ba3a57	k__Fungi	p__Ascomycota	c__Dothideomycetes	o__Pleosporales	f__Didymosphaeriaceae	g__Kalmusia	s__Kalmusia_variispora	sh__SH0116897.09FU
e456de24ce1dcefb34f78ad252469723	k__Fungi	p__Ascomycota	c__Dothideomycetes	o__Pleosporales	f__Didymosphaeriaceae	g__Kalmusia	s__Kalmusia_variispora	sh__SH0116897.09FU
1cfcfdffdb762946d2862352b141d8d0	k__Fungi	p__Ascomycota	c__Dothideomycetes	o__Pleosporales	f__Pleosporales_fam_Incertae_sedis	g__Pleosporales_gen_Incertae_sedis	s__Pleosporales_sp	sh__SH0998510.09FU
4761fb3806867b53fd971c70932aea0a	k__Fungi	p__Ascomycota
541e3f03fe308c3bab59815d304b71d5	k__Fungi	p__Ascomycota	c__Dothideomycetes	o__Pleosporales
6baeed389b630882d19608d3e51191a1	k__Fungi	p__Ascomycota	c__Dothideomycetes	o__Pleosporales	f__Didymosphaeriaceae	g__Paraconiothyrium	s__Paraconiothyrium_salinum	sh__SH0918216.09FU
6c6f803b096b76079a24b33c65a7a076	k__Fungi	p__Ascomycota	c__Dothideomycetes	o__Pleosporales	f__Didymosphaeriaceae	g__Paraconiothyrium	s__Paraconiothyrium_salinum	sh__SH0918216.09FU
5ca079294c3fc10351bab788e7da74d7	k__Fungi	p__Ascomycota	c__Dothideomycetes	o__Pleosporales
df35636a157446c18f7365589ab2f11a	k__Fungi	p__Ascomycota	c__Dothideomycetes	o__Pleosporales
2fb63e784afcd0305cddaad7377824ab	k__Fungi	p__Ascomycota	c__Dothideomycetes	o__Pleosporales
077a797047c7f37d31e8bf8a0f6221a8	k__Fungi	p__Ascomycota	c__Dothideomycetes	o__Pleosporales
91cb8e21e7b06ba4c8646ecee83ed1d4	k__Fungi	p__Ascomycota	c__Dothideomycetes	o__Pleosporales
497db85b1f90753f1731d107d63adf23	k__Fungi	p__Ascomycota	c__Dothideomycetes	o__Pleosporales	f__Didymosphaeriaceae	g__Chromolaenicola	s__Chromolaenicola_chiangraiensis	sh__SH1068075.09FU
a06f570e7452e7776d39ea32036cdcb8	k__Fungi	p__Ascomycota	c__Dothideomycetes	o__Pleosporales	f__Didymosphaeriaceae	g__Paraphaeosphaeria	s__Paraphaeosphaeria_sp
585df782007f94d388646f66727b0c76	k__Fungi	p__Ascomycota	c__Dothideomycetes	o__Pleosporales	f__Didymosphaeriaceae
ef63dde44336ab5dee4de2139858197f	k__Fungi	p__Ascomycota	c__Dothideomycetes	o__Pleosporales	f__Didymosphaeriaceae	g__Paraphaeosphaeria	s__Paraphaeosphaeria_sp	sh__SH1068145.09FU
854dd9bc10f7125780eaaa77034d1975	k__Fungi	p__Ascomycota	c__Dothideomycetes
d25d43591df6609a641df713b77a6d32	k__Fungi	p__Ascomycota	c__Dothideomycetes	o__Pleosporales
bd5495e2c648a50e361b02bf56828cbc	k__Fungi	p__Ascomycota	c__Dothideomycetes	o__Pleosporales
c8b9f07032069f4fd865892aa0ecb143	k__Fungi	p__Ascomycota	c__Dothideomycetes	o__Pleosporales	f__Didymosphaeriaceae	g__Paraphaeosphaeria
07495d84310b1d14ee983afe88e26e73	k__Fungi	p__Ascomycota	c__Dothideomycetes	o__Pleosporales
19105177ad614e8dfa8bfd448e6ac051	k__Fungi	p__Ascomycota	c__Dothideomycetes	o__Pleosporales
09829f55ae0f659a9b2fafa9f47a7106	k__Fungi	p__Ascomycota	c__Dothideomycetes	o__Pleosporales
24acd2a8a7444ea85847669bfbaa606e	k__Fungi	p__Ascomycota	c__Dothideomycetes	o__Pleosporales
8849461d3e784f8ff8b4f985a05fd9af	k__Fungi	p__Ascomycota	c__Dothideomycetes	o__Pleosporales
59ba64870f118ca73b26de79fb630e1d	k__Fungi	p__Ascomycota	c__Dothideomycetes	o__Pleosporales	f__Didymosphaeriaceae	g__Paraphaeosphaeria
20ae9da1d17de5321c356c6730092d77	k__Fungi	p__Ascomycota	c__Dothideomycetes	o__Pleosporales
7ab40e02f5ed1063a5960612c6fd48a7	k__Fungi	p__Ascomycota	c__Dothideomycetes	o__Pleosporales	f__Didymosphaeriaceae	g__Paraphaeosphaeria
a8b44f37bb3d631d8d77438a1aaf8618	k__Fungi	p__Ascomycota	c__Dothideomycetes	o__Pleosporales
2f5fd1c7ff199d4cd42375bf4990e809	k__Fungi	p__Ascomycota	c__Dothideomycetes	o__Pleosporales	f__Lentitheciaceae	g__Poaceascoma	s__Poaceascoma_sp	sh__SH0992316.09FU
76c1ba9611dd0b488d3033f6a9603fbd	k__Fungi	p__Ascomycota	c__Dothideomycetes	o__Pleosporales	f__Didymosphaeriaceae	g__Paraphaeosphaeria
e2f15d871ec4cecbc31ac3d539759744	k__Fungi	p__Ascomycota	c__Dothideomycetes
2c7cf9cf6eaa6a1428d9eb4ada32cd4e	k__Fungi	p__Ascomycota	c__Dothideomycetes	o__Pleosporales
8163dce7500ad02d67eb168feaf7ca0b	k__Fungi	p__Ascomycota	c__Dothideomycetes	o__Pleosporales	f__Didymosphaeriaceae	g__Paraphaeosphaeria
8b82e2dfa926c61b3d60fc04a5d9bfa0	k__Fungi	p__Ascomycota	c__Dothideomycetes	o__Pleosporales	f__Pleosporales_fam_Incertae_sedis	g__Pleosporales_gen_Incertae_sedis	s__Pleosporales_sp	sh__SH1291800.09FU
b90b72d11c2f619c6ce53304403b35f3	k__Fungi	p__Ascomycota	c__Dothideomycetes
062f26ac09eb9304f254db12ae7fd8d9	k__Fungi	p__Ascomycota	c__Dothideomycetes
fba8397ac88af925cb924cb5a924b0c1	k__Fungi
8b09d39d93e2c863dc567de5e0f91cb7	k__Fungi	p__Ascomycota	c__Dothideomycetes	o__Pleosporales
ee813aa504997a7e18a8e9d734be22c4	k__Fungi	p__Ascomycota	c__Dothideomycetes	o__Pleosporales
0d9496af5dfa436b5f6397596d7bc7d0	k__Fungi	p__Ascomycota	c__Dothideomycetes	o__Pleosporales
a34ae2ea70e5d692b5ad5793dc50a9fa	k__Fungi	p__Ascomycota	c__Dothideomycetes	o__Pleosporales
d6854cc5898fe6a50a2d9c54c6f3bb1c	k__Fungi	p__Ascomycota	c__Dothideomycetes	o__Pleosporales
3a6e6fcd42373527cb3cb03d336ff096	k__Fungi	p__Ascomycota	c__Dothideomycetes	o__Pleosporales
b1f4215031b96c85f03f1ed8160cceb3	k__Fungi
321a280aad53dea5823220eded269850	k__Fungi
48217f9457ea5c38382a9a64e32936e0	k__Fungi
8c984674b15aa05418b59085c043ed22	k__Fungi	p__Ascomycota	c__Dothideomycetes	o__Pleosporales
1097e21055f9f895ea87eb03d9b48cdd	k__Fungi	p__Ascomycota	c__Dothideomycetes	o__Pleosporales
d99bd41b40c5658fa6bcf6448f0c5176	k__Fungi	p__Ascomycota	c__Dothideomycetes
600731102e0d089b74dd72b7741ae4f2	k__Fungi	p__Ascomycota	c__Dothideomycetes	o__Pleosporales	f__Didymosphaeriaceae
355b9a435beffdcc2777c2b6ff4fbcb0	k__Fungi	p__Ascomycota	c__Dothideomycetes	o__Pleosporales	f__Didymosphaeriaceae
84ab262c2b35edc1a7a0f1b8e89df91b	k__Fungi	p__Ascomycota	c__Dothideomycetes	o__Pleosporales	f__Didymosphaeriaceae
7efa733489d3690f17d6e709872b81e0	k__Fungi	p__Ascomycota	c__Dothideomycetes	o__Pleosporales	f__Didymosphaeriaceae
62ebc7db0af465a2e487578e4db42fee	k__Fungi
1d2e106686ac502b7b4b9ebc2b6be02e	k__Fungi	p__Ascomycota	c__Dothideomycetes	o__Pleosporales	f__Didymosphaeriaceae
98a29b2174fe0890beaecd2cafc40be9	k__Fungi	p__Ascomycota	c__Sordariomycetes	o__Microascales	f__Microascales_fam_Incertae_sedis	g__Microascales_gen_Incertae_sedis	s__Microascales_sp
cdb23d489520a93ca3c76c0eaad96527	k__Fungi	p__Ascomycota	c__Dothideomycetes	o__Pleosporales
5b798a35eccbdb813fdd5b3643632965	k__Fungi	p__Ascomycota
bd5515058b1dc618311a07eda8d0bdf8	k__Fungi	p__Ascomycota	c__Sordariomycetes	o__Microascales	f__Graphiaceae	g__Graphium
0becf985f0c0a2e8c6586a9054a92b89	k__Fungi	p__Ascomycota	c__Dothideomycetes	o__Pleosporales	f__Periconiaceae	g__Periconia
23f756ff4c138c516b837f9199ec01c0	k__Fungi	p__Ascomycota	c__Dothideomycetes	o__Pleosporales	f__Periconiaceae	g__Periconia
801f8459ce1bbe6f53422942eb5580bc	k__Fungi	p__Ascomycota	c__Eurotiomycetes	o__Eurotiales	f__Aspergillaceae
92cdc77045fda4337b57545b17409ba5	k__Fungi	p__Ascomycota	c__Eurotiomycetes	o__Eurotiales	f__Aspergillaceae	g__Aspergillaceae_gen_Incertae_sedis	s__Aspergillaceae_sp	sh__SH1029048.09FU
edf6ee45be30120f0246655594f2e4b8	k__Fungi	p__Ascomycota	c__Eurotiomycetes	o__Eurotiales	f__Aspergillaceae
b0595e8ef851f08b5ccdd5397dd262ac	k__Fungi	p__Ascomycota	c__Eurotiomycetes	o__Eurotiales	f__Aspergillaceae
bd61370bc1d3542e0cbe50fa67a9eda0	k__Fungi	p__Ascomycota	c__Eurotiomycetes	o__Eurotiales	f__Aspergillaceae	g__Aspergillus
1d92b72d687b30bb57697627ac42d9eb	k__Fungi	p__Ascomycota	c__Eurotiomycetes	o__Eurotiales	f__Aspergillaceae	g__Leiothecium	s__Leiothecium_ellipsoideum	sh__SH0953182.09FU
4ffcf54694a3e22745ba973062fda96f	k__Fungi	p__Ascomycota	c__Eurotiomycetes	o__Eurotiales	f__Aspergillaceae	g__Xeromyces	s__Xeromyces_bisporus	sh__SH0891550.09FU
6cc4e50e5276e2823bf0539484c921ab	k__Fungi	p__Ascomycota	c__Eurotiomycetes	o__Eurotiales	f__Aspergillaceae	g__Penicillium
99244f246037faad9b0b8a88bdd3d8f3	k__Fungi	p__Ascomycota	c__Eurotiomycetes	o__Eurotiales	f__Aspergillaceae
fe1bac1de3877b096997e587a90bd834	k__Fungi	p__Ascomycota	c__Eurotiomycetes	o__Eurotiales	f__Aspergillaceae
36cbaa3addb0c59c1a36762416cf6497	k__Fungi	p__Ascomycota	c__Eurotiomycetes	o__Eurotiales	f__Aspergillaceae	g__Aspergillus
3630a9413b897872b9febcdc79f48a2f	k__Fungi	p__Ascomycota	c__Eurotiomycetes	o__Eurotiales	f__Aspergillaceae	g__Penicillium
73110efd03c5c7cc7a450b799d9b874b	k__Fungi	p__Ascomycota	c__Eurotiomycetes	o__Eurotiales	f__Aspergillaceae
4ea9a647a08b21f61224597112132286	k__Fungi	p__Ascomycota	c__Eurotiomycetes	o__Eurotiales	f__Aspergillaceae	g__Penicillium
7ae7d18384bdb291796c494ea630e373	k__Fungi	p__Ascomycota	c__Eurotiomycetes	o__Eurotiales	f__Aspergillaceae	g__Penicillium	s__Penicillium_georgiense
e739dc6ac7e2f673ab06224b7fac4fae	k__Fungi	p__Ascomycota	c__Eurotiomycetes	o__Eurotiales	f__Aspergillaceae	g__Penicillium	s__Penicillium_georgiense	sh__SH0963437.09FU
8fc6a775131751d843571b2d75c8b885	k__Fungi	p__Ascomycota	c__Eurotiomycetes	o__Eurotiales	f__Aspergillaceae	g__Penicillium	s__Penicillium_sp
abcb82207cfdd56e9f259163eec182b4	k__Fungi	p__Ascomycota	c__Eurotiomycetes	o__Eurotiales	f__Aspergillaceae
a3ab1e260d964eff0f456a1d3e9b5ce7	k__Fungi	p__Ascomycota	c__Eurotiomycetes	o__Eurotiales	f__Aspergillaceae	g__Aspergillus
87ac831291e3fd171e1419483e62e286	k__Fungi	p__Ascomycota	c__Eurotiomycetes	o__Eurotiales	f__Aspergillaceae	g__Aspergillus
d81e9d9ee6748306b6fc6bbdc85b74ec	k__Fungi	p__Ascomycota	c__Eurotiomycetes	o__Eurotiales	f__Aspergillaceae
a533966fe943a804e599c5c169b4abe3	k__Fungi	p__Ascomycota	c__Eurotiomycetes	o__Eurotiales	f__Aspergillaceae
e908eb60c4c9f171a5e97e4e098a6dac	k__Fungi	p__Ascomycota	c__Eurotiomycetes	o__Eurotiales	f__Aspergillaceae
843ac2bf4f56894bf861225db1127c8c	k__Fungi	p__Ascomycota	c__Eurotiomycetes	o__Eurotiales	f__Aspergillaceae	g__Aspergillus
3caf8c81fed9174297ceff0c076c8ea9	k__Fungi	p__Ascomycota	c__Eurotiomycetes	o__Eurotiales	f__Aspergillaceae	g__Aspergillus
b18ab22cf8a28f62e58eee2d6e170aeb	k__Fungi							sh__SH0107530.09FU
f0e45670799ea92420b5550b1f84ab4e	k__Fungi	p__Ascomycota	c__Eurotiomycetes	o__Eurotiales	f__Aspergillaceae	g__Aspergillus
e62153df5c04bd2fcf8683894f41fc51	k__Fungi	p__Ascomycota	c__Eurotiomycetes	o__Eurotiales	f__Aspergillaceae	g__Penicillium	s__Penicillium_gravinicasei	sh__SH0883772.09FU
5d2c03e868704422e7c5027fd6434d2a	k__Fungi	p__Ascomycota	c__Eurotiomycetes	o__Eurotiales	f__Aspergillaceae
d464835eecaabf054a08547f8e80fcf7	k__Fungi	p__Ascomycota	c__Eurotiomycetes	o__Eurotiales	f__Aspergillaceae
b18cdac1e566ed0af07bb5e2c13eddd6	k__Fungi	p__Ascomycota	c__Eurotiomycetes	o__Eurotiales	f__Trichocomaceae	g__Trichocomaceae_gen_Incertae_sedis	s__Trichocomaceae_sp
fef95afe510ea5e841ea7a4b48c4db9b	k__Fungi	p__Ascomycota	c__Eurotiomycetes	o__Eurotiales	f__Aspergillaceae	g__Talaromyces
ff492ce7296401d1a7e0283fd8337e80	k__Fungi	p__Ascomycota	c__Eurotiomycetes	o__Eurotiales	f__Aspergillaceae	g__Talaromyces
49a59eab9eb68fa0d76e7ed4fd3431eb	k__Fungi	p__Ascomycota	c__Eurotiomycetes	o__Eurotiales	f__Aspergillaceae	g__Talaromyces
1c4d1951ef5417f2a17314cb53922495	k__Fungi	p__Ascomycota	c__Eurotiomycetes	o__Eurotiales	f__Aspergillaceae	g__Talaromyces
d2c820157f9d06e5ec2991e2437ce7e6	k__Fungi	p__Ascomycota	c__Eurotiomycetes	o__Eurotiales	f__Aspergillaceae
e13cb032cb52e9a0599487d2f15d9547	k__Fungi	p__Ascomycota	c__Eurotiomycetes	o__Eurotiales	f__Aspergillaceae	g__Talaromyces
7cfc2bf9904ccdccecdfba96769a784e	k__Fungi	p__Ascomycota	c__Eurotiomycetes	o__Eurotiales	f__Aspergillaceae	g__Talaromyces
59952f4f71ca74b2b327bf545ff5ce09	k__Fungi	p__Ascomycota	c__Eurotiomycetes	o__Eurotiales	f__Aspergillaceae	g__Talaromyces	s__Talaromyces_neofusisporus	sh__SH4242147.09FU
63ae37f7e56c0a3b532074cbc9f6684c	k__Fungi	p__Ascomycota	c__Eurotiomycetes	o__Eurotiales	f__Aspergillaceae	g__Talaromyces
168ef6629b4e648b98d158a00a00167b	k__Fungi	p__Ascomycota	c__Eurotiomycetes	o__Eurotiales	f__Aspergillaceae	g__Talaromyces
ae4b5fc875104fe038872349f56ea9d8	k__Fungi	p__Ascomycota	c__Eurotiomycetes	o__Eurotiales
df2f4fea99e3604ae20e313f9234ede0	k__Fungi	p__Ascomycota
2ea090fb44931da923fff1d89e2ba304	k__Fungi	p__Ascomycota	c__Eurotiomycetes	o__Eurotiales	f__Aspergillaceae	g__Talaromyces
c049fc0389d34ae6bc23682e8c9325fa	k__Fungi	p__Ascomycota	c__Eurotiomycetes	o__Eurotiales	f__Aspergillaceae
4d5d596e5ff73569f72e761d5c3ec5c6	k__Fungi	p__Ascomycota	c__Eurotiomycetes	o__Eurotiales	f__Aspergillaceae	g__Aspergillus
50b766de542472a37c1209b2a53d577c	k__Fungi	p__Ascomycota	c__Eurotiomycetes	o__Eurotiales	f__Aspergillaceae
52cde063f0c89544472bd5132906835a	k__Fungi	p__Ascomycota	c__Eurotiomycetes	o__Eurotiales	f__Aspergillaceae	g__Talaromyces	s__Talaromyces_sp	sh__SH0906943.09FU
c7d006bde7548e6b5c8c78f71eb9c187	k__Fungi	p__Ascomycota	c__Eurotiomycetes	o__Eurotiales
66f5ba1c08c5f100dc72d6ccc5157d1c	k__Fungi							sh__SH0906979.09FU
21d339e0ee8451ce307711950fdc60dd	k__Fungi	p__Ascomycota	c__Eurotiomycetes	o__Eurotiales	f__Aspergillaceae	g__Talaromyces
7ac007bd951aaff294ed1658668a0b08	k__Fungi	p__Ascomycota	c__Eurotiomycetes	o__Eurotiales	f__Aspergillaceae	g__Talaromyces	s__Talaromyces_rubrifaciens	sh__SH2286027.09FU
36bc806fc64a06ac27b2452231a663f7	k__Fungi	p__Ascomycota	c__Eurotiomycetes	o__Eurotiales	f__Trichocomaceae	g__Trichocomaceae_gen_Incertae_sedis	s__Trichocomaceae_sp	sh__SH0013051.09FU
fdd0689b8ce059b87a69836eecfb5af0	k__Fungi	p__Ascomycota	c__Eurotiomycetes	o__Eurotiales	f__Aspergillaceae	g__Talaromyces
d81b73156eff7372fcd6f9c0f62b77e0	k__Fungi	p__Ascomycota	c__Eurotiomycetes	o__Eurotiales	f__Aspergillaceae	g__Talaromyces
d06951a520d53d7b72ce782fc48ef474	k__Fungi	p__Ascomycota	c__Eurotiomycetes	o__Eurotiales	f__Aspergillaceae	g__Talaromyces	s__Talaromyces_assiutensis
a8fa5f174b1c92841b5c5738cce4c33c	k__Fungi	p__Ascomycota	c__Eurotiomycetes	o__Eurotiales	f__Aspergillaceae	g__Talaromyces
243124d75fe8a6c6049a245e7ede8ff2	k__Fungi	p__Ascomycota	c__Eurotiomycetes	o__Eurotiales
cbf88d7508cbe05969b8cef7e1708cb0	k__Fungi	p__Ascomycota	c__Eurotiomycetes	o__Eurotiales	f__Aspergillaceae	g__Talaromyces
512b65ef1e1c990fa7b7d8eff882a3ad	k__Fungi	p__Ascomycota	c__Eurotiomycetes	o__Eurotiales	f__Aspergillaceae
778e362ac4ae7402de89a6e1c5ddc92d	k__Fungi	p__Ascomycota	c__Eurotiomycetes	o__Eurotiales	f__Aspergillaceae
0a52972870ecf85d9f9744dbc78ec9ce	k__Fungi	p__Ascomycota	c__Eurotiomycetes	o__Eurotiales	f__Aspergillaceae	g__Talaromyces
55e7a21a60ade3390c6fb12becf676ee	k__Fungi	p__Ascomycota	c__Eurotiomycetes	o__Eurotiales	f__Aspergillaceae	g__Talaromyces	s__Talaromyces_guizhouensis	sh__SH0893762.09FU
0c2eba652643e20fc60e4eef60aa6342	k__Fungi	p__Ascomycota	c__Eurotiomycetes	o__Eurotiales	f__Aspergillaceae	g__Talaromyces
1dd57f6d3a650e4ddd24c6574e17f2a6	k__Fungi	p__Ascomycota	c__Eurotiomycetes	o__Eurotiales
1546b758c649dc37f6ac326e7459ac87	k__Fungi	p__Ascomycota	c__Eurotiomycetes	o__Eurotiales	f__Aspergillaceae	g__Talaromyces
b5293d4874224668b4d3b61458debb7e	k__Fungi	p__Ascomycota	c__Eurotiomycetes	o__Eurotiales	f__Aspergillaceae	g__Talaromyces
47b8b70810c0fcd6fb2029914be58889	k__Fungi	p__Ascomycota	c__Eurotiomycetes	o__Eurotiales	f__Aspergillaceae
7493a9d439abcf33195f9629f7ef7366	k__Fungi	p__Ascomycota	c__Eurotiomycetes	o__Eurotiales	f__Aspergillaceae	g__Talaromyces
46b6bec214a0345c68c65fbef7d97c19	k__Fungi	p__Ascomycota	c__Eurotiomycetes	o__Eurotiales	f__Aspergillaceae
a61762a4b07855a3fd4c211787fbf430	k__Fungi	p__Ascomycota	c__Eurotiomycetes	o__Eurotiales	f__Aspergillaceae	g__Aspergillus
e2d66ea512ccd53c13dedcfa7168f802	k__Fungi	p__Ascomycota	c__Eurotiomycetes	o__Eurotiales	f__Aspergillaceae
d65bd307b70ec4b76c035db9772d8a45	k__Fungi	p__Ascomycota	c__Eurotiomycetes	o__Eurotiales	f__Aspergillaceae
ad48e3f0cd8282afba7858705d0e10ef	k__Fungi	p__Ascomycota	c__Eurotiomycetes	o__Eurotiales	f__Aspergillaceae	g__Penicillium
1eb35a786d0cf22d1adbe5c73b8566f0	k__Fungi	p__Ascomycota	c__Eurotiomycetes	o__Eurotiales	f__Aspergillaceae	g__Penicillium	s__Penicillium_implicatum	sh__SH0884396.09FU
277173e0c44030f205e2e21d47e58191	k__Fungi	p__Ascomycota	c__Eurotiomycetes	o__Eurotiales	f__Aspergillaceae	g__Penicillium
a1a1f7961fcc76549d54ec3bcc24a1be	k__Fungi	p__Ascomycota	c__Eurotiomycetes	o__Eurotiales	f__Aspergillaceae	g__Penicillium
aca871056200d0548700be19e4f82f51	k__Fungi	p__Ascomycota	c__Eurotiomycetes	o__Eurotiales	f__Aspergillaceae	g__Penicillium	s__Penicillium_ornatum	sh__SH0883794.09FU
ba24d52ad9b429c9e749b1cb0d665cd0	k__Fungi	p__Ascomycota	c__Eurotiomycetes	o__Eurotiales	f__Aspergillaceae	g__Penicillium
0150ba114eba74e8d779ed908f8a7110	k__Fungi	p__Ascomycota	c__Eurotiomycetes	o__Eurotiales	f__Aspergillaceae	g__Penicillium
b9b315d55a2c08a5e42553f5d82b3d9a	k__Fungi	p__Ascomycota	c__Eurotiomycetes	o__Eurotiales	f__Aspergillaceae
157409ef25b614f46d504a93671319d6	k__Fungi	p__Ascomycota	c__Eurotiomycetes	o__Eurotiales	f__Aspergillaceae
fdfac201102f2c410a4fb25d17cb3bd5	k__Fungi	p__Ascomycota	c__Eurotiomycetes	o__Eurotiales	f__Aspergillaceae
f3f9a7cd3941f866b9e10b0a2f8c0d0b	k__Fungi	p__Ascomycota	c__Eurotiomycetes	o__Eurotiales	f__Aspergillaceae	g__Penicillium	s__Penicillium_coffeae
7d0aa542fed5f72461ad4f34b7c1f38c	k__Fungi	p__Ascomycota	c__Eurotiomycetes	o__Eurotiales	f__Aspergillaceae	g__Penicillium
b6643c5ad724dc9adb44a3589261f63f	k__Fungi
aa0196050edc81647d2cf494d47b4ca2	k__Fungi	p__Ascomycota	c__Eurotiomycetes	o__Eurotiales	f__Aspergillaceae	g__Penicillium
fabefbbf7e72005144992298289e214f	k__Fungi	p__Ascomycota	c__Eurotiomycetes	o__Eurotiales	f__Aspergillaceae	g__Aspergillus
fa8dc069a02810c3563f8f8a20989814	k__Fungi	p__Ascomycota	c__Eurotiomycetes	o__Eurotiales	f__Aspergillaceae	g__Aspergillus
5fe17ea1776f699616a197cad1dfdaf5	k__Fungi	p__Ascomycota	c__Eurotiomycetes	o__Eurotiales	f__Aspergillaceae
de85f2e3b212e737b74a50b8b334b7f9	k__Fungi	p__Ascomycota	c__Eurotiomycetes	o__Eurotiales	f__Aspergillaceae	g__Penicillium
cf0c363b368062443538154068331d1d	k__Fungi	p__Ascomycota	c__Eurotiomycetes	o__Eurotiales	f__Aspergillaceae	g__Penicillium	s__Penicillium_sp
3381e22472f748bf554681a93cf52180	k__Fungi	p__Ascomycota	c__Eurotiomycetes	o__Eurotiales	f__Aspergillaceae	g__Penicillium	s__Penicillium_sp
80f0b9eb20a7729fe712f3f59cf2835e	k__Fungi	p__Ascomycota	c__Eurotiomycetes	o__Eurotiales	f__Aspergillaceae	g__Penicillium
d55214ca4eadde5d61990709fdec0214	k__Fungi	p__Ascomycota	c__Eurotiomycetes	o__Eurotiales	f__Aspergillaceae	g__Penicillium	s__Penicillium_paxilli	sh__SH0002068.09FU
5f47904829651be72099f49047af1138	k__Fungi	p__Ascomycota	c__Eurotiomycetes	o__Eurotiales	f__Aspergillaceae	g__Penicillium
3ce071d52bfd08079d00e1b689cc73db	k__Fungi	p__Ascomycota	c__Eurotiomycetes	o__Eurotiales	f__Aspergillaceae	g__Penicillium
6e6d9a368aabce3f4a7225a80da0b2f4	k__Fungi	p__Ascomycota	c__Eurotiomycetes	o__Eurotiales	f__Aspergillaceae
7fce335ff466cd9c3569bee9701a4a29	k__Fungi	p__Ascomycota	c__Eurotiomycetes	o__Eurotiales	f__Aspergillaceae	g__Aspergillaceae_gen_Incertae_sedis	s__Aspergillaceae_sp	sh__SH0884433.09FU
976dfbb73a40970691dcbd08fd7d9c11	k__Fungi	p__Ascomycota	c__Eurotiomycetes	o__Eurotiales	f__Aspergillaceae
6db8ed54e72176ed0edab2efc52ef146	k__Fungi	p__Ascomycota	c__Eurotiomycetes	o__Eurotiales	f__Aspergillaceae	g__Aspergillus
9dc557468533b7b324338b3a638ff7f5	k__Fungi	p__Ascomycota	c__Eurotiomycetes	o__Eurotiales	f__Aspergillaceae	g__Aspergillus
412cd61b7eb171ffef20a982c61a14ef	k__Fungi	p__Ascomycota	c__Eurotiomycetes	o__Eurotiales	f__Aspergillaceae
dfb8e8b3b7cb24b7a369a6279d49aea7	k__Fungi	p__Ascomycota	c__Eurotiomycetes	o__Eurotiales	f__Aspergillaceae	g__Aspergillus
0a8a61f6e9aafc538a25024864c1aed9	k__Fungi	p__Ascomycota	c__Eurotiomycetes	o__Eurotiales	f__Aspergillaceae	g__Aspergillus
d3a6b60895fc6d37557687f776ba0196	k__Fungi	p__Ascomycota	c__Eurotiomycetes	o__Eurotiales	f__Aspergillaceae	g__Aspergillus	s__Aspergillus_sp
693bbc5bd38b7d6da573f0206310bdc7	k__Fungi	p__Ascomycota	c__Eurotiomycetes	o__Eurotiales	f__Aspergillaceae	g__Aspergillus
11198ad8280d305773dd4bc521cf7ecb	k__Fungi	p__Ascomycota	c__Eurotiomycetes	o__Eurotiales	f__Trichocomaceae	g__Trichocomaceae_gen_Incertae_sedis	s__Trichocomaceae_sp	sh__SH1003601.09FU
161817945a7e24e744ac6670d33573fb	k__Fungi	p__Ascomycota	c__Eurotiomycetes	o__Eurotiales	f__Aspergillaceae	g__Aspergillus	s__Aspergillus_caninus	sh__SH0098988.09FU
43d041843682b0a53af9d708ccf03c5e	k__Fungi	p__Ascomycota	c__Eurotiomycetes	o__Eurotiales	f__Aspergillaceae
dfc40353231d5b018478b6ba3560f611	k__Fungi	p__Ascomycota	c__Eurotiomycetes	o__Eurotiales	f__Aspergillaceae	g__Paecilomyces	s__Paecilomyces_clematidis	sh__SH1126454.09FU
6d06f88525d4ad54f39c770efa8fa414	k__Fungi	p__Ascomycota	c__Eurotiomycetes	o__Eurotiales	f__Trichocomaceae	g__Sagenomella	s__Sagenomella_diversispora	sh__SH0893815.09FU
0d9d2fabe72ca8b02472a51e0be9fefc	k__Fungi	p__Ascomycota	c__Eurotiomycetes	o__Eurotiales	f__Trichocomaceae	g__Trichocomaceae_gen_Incertae_sedis	s__Trichocomaceae_sp
faa6464122703c12a5cc6afe7b255510	k__Fungi	p__Ascomycota	c__Eurotiomycetes	o__Eurotiales	f__Trichocomaceae	g__Thermomyces
46044f9a06ff418c6248e718f8ae552f	k__Fungi	p__Ascomycota	c__Eurotiomycetes	o__Eurotiales	f__Trichocomaceae	g__Thermomyces
03ea3d348060496a62eb0b1f279a6566	k__Fungi	p__Ascomycota	c__Eurotiomycetes	o__Onygenales
fd47657ac03079d6af8b02c60ede4bdd	k__Fungi	p__Ascomycota	c__Eurotiomycetes	o__Onygenales	f__Onygenaceae
c322ea9bf262655b39200c98b18c6bef	k__Fungi	p__Ascomycota	c__Eurotiomycetes	o__Onygenales	f__Onygenaceae	g__Chrysosporium	s__Chrysosporium_mephiticum	sh__SH1305382.09FU
a14ea402f18d3e3bdabf2dc88d643e06	k__Fungi	p__Ascomycota	c__Eurotiomycetes	o__Onygenales	f__Helicoarthrosporaceae	g__Helicoarthrosporum	s__Helicoarthrosporum_mellicola	sh__SH1330547.09FU
3b5aaad924083c772efd5dba29b26409	k__Fungi	p__Ascomycota	c__Eurotiomycetes	o__Onygenales	f__Gymnoascaceae
e26b18bceb4f7260df0999741db354d2	k__Fungi	p__Ascomycota	c__Eurotiomycetes	o__Onygenales	f__Onygenaceae	g__Onygenaceae_gen_Incertae_sedis	s__Onygenaceae_sp
e8f913c99b1597ee385e9264d053bd89	k__Fungi	p__Ascomycota	c__Eurotiomycetes	o__Onygenales	f__Onygenaceae	g__Myriodontium
29f26f49ca1559844adf4873a3ac17f9	k__Fungi	p__Ascomycota	c__Eurotiomycetes	o__Onygenales	f__Onygenaceae
49f831d0ead1e7c9f3021d439e067014	k__Fungi	p__Ascomycota	c__Eurotiomycetes	o__Onygenales	f__Onygenaceae	g__Arachnotheca	s__Arachnotheca_sp	sh__SH0928824.09FU
8d1c1c0f09b6b4d95fbbc63a22179eec	k__Fungi	p__Ascomycota	c__Eurotiomycetes	o__Onygenales
b21c6c819881dbfded89f3681a30732d	k__Fungi	p__Ascomycota	c__Eurotiomycetes	o__Onygenales	f__Onygenaceae	g__Shanorella	s__Shanorella_spirotricha	sh__SH1168922.09FU
a64ecdb2271260cdedc16593dec211d9	k__Fungi	p__Ascomycota	c__Eurotiomycetes	o__Onygenales	f__Onygenaceae	g__Shanorella	s__Shanorella_spirotricha	sh__SH1168922.09FU
6fa6a4c2ec289ae18993fefde7551983	k__Fungi	p__Ascomycota	c__Eurotiomycetes	o__Onygenales	f__Gymnoascaceae	g__Leucothecium	s__Leucothecium_emdenii	sh__SH0929080.09FU
2a3854d8d62365bddef3973ae12c787a	k__Fungi	p__Ascomycota	c__Eurotiomycetes	o__Ascosphaerales	f__Ascosphaeraceae	g__Ascosphaera
4c3bf4839e901e9766127202c588887f	k__Fungi	p__Ascomycota	c__Eurotiomycetes	o__Ascosphaerales	f__Ascosphaeraceae	g__Ascosphaera
e9d3a850f935ca03ae3e45f90c530885	k__Fungi	p__Ascomycota	c__Eurotiomycetes	o__Ascosphaerales	f__Ascosphaeraceae	g__Ascosphaera
0d71fdac5e61e57de77a05b4fbe62dc9	k__Fungi	p__Ascomycota	c__Eurotiomycetes	o__Ascosphaerales	f__Ascosphaeraceae	g__Ascosphaera
a03d3a1f354e1d9d2c11fb4b6ff743ec	k__Fungi	p__Ascomycota	c__Eurotiomycetes	o__Ascosphaerales	f__Ascosphaeraceae	g__Ascosphaera
aa6fa14883b42b00c770affa5fb15938	k__Fungi	p__Ascomycota	c__Eurotiomycetes	o__Onygenales	f__Onygenaceae	g__Onygenaceae_gen_Incertae_sedis	s__Onygenaceae_sp
0d592277710bd740fe80206266a3d2d4	k__Fungi	p__Ascomycota	c__Eurotiomycetes	o__Onygenales	f__Onygenaceae	g__Onygenaceae_gen_Incertae_sedis	s__Onygenaceae_sp
bd3ece20f773be47935e232ecb75bcc2	k__Fungi	p__Ascomycota	c__Eurotiomycetes	o__Onygenales	f__Onygenaceae	g__Auxarthron	s__Auxarthron_sp	sh__SH0886525.09FU
73a81fd61c652af53afc7436d1056fec	k__Fungi	p__Ascomycota	c__Eurotiomycetes	o__Onygenales
8ab3a7d9acbb9e4dc58c962ca563b8d0	k__Fungi	p__Ascomycota	c__Ascomycota_cls_Incertae_sedis	o__Ascomycota_ord_Incertae_sedis	f__Ascomycota_fam_Incertae_sedis	g__Ascomycota_gen_Incertae_sedis	s__Ascomycota_sp	sh__SH0973403.09FU
95f5e8e198ec69a53518abc66e3c8d2b	k__Fungi
faf4e50d434021ecad23905b2f2c2e33	k__Fungi	p__Ascomycota	c__Dothideomycetes	o__Dothideomycetes_ord_Incertae_sedis	f__Eremomycetaceae	g__Arthrographis
f1f7d2e2207b1087f967f5f9434d7878	k__Fungi
538baf17071ea52571a4369d940fb053	k__Fungi
5ea50dcff2e2e9d290015a332121f395	k__Fungi
d460ff2d3aeadfd511823562d382210a	k__Fungi	p__Ascomycota	c__Eurotiomycetes	o__Eurotiales	f__Aspergillaceae
bfdc6758da74b683d8c89b41f5eb07cd	k__Fungi	p__Ascomycota	c__Dothideomycetes	o__Pleosporales
6077f4025b4905db40db672343de510f	k__Fungi
1a7e5e898e90419308579e831cff9aa5	k__Fungi	p__Ascomycota	c__Dothideomycetes	o__Pleosporales
1a73a36e466131a5ebd778293068580a	k__Fungi	p__Ascomycota	c__Dothideomycetes	o__Pleosporales
2c28ef5ee8894be36185b78bcacba8d4	k__Fungi	p__Ascomycota	c__Dothideomycetes	o__Pleosporales
adc801d5367c66d6dfd4df7ce96dd389	k__Fungi	p__Ascomycota	c__Dothideomycetes
d2219bd5c45e87537b38ab6e31ca3b46	k__Fungi
7cdea0a0f775912b35c19671d455d971	k__Fungi	p__Ascomycota	c__Dothideomycetes
cca597040e59014a9bb7b50734a987ec	k__Fungi	p__Ascomycota	c__Dothideomycetes
948e64c3dfe19193c6cfc4c3ac8d63de	k__Fungi	p__Ascomycota	c__Dothideomycetes	o__Pleosporales
9981342dd8dda2baf83504dd5d33c263	k__Fungi	p__Ascomycota	c__Dothideomycetes	o__Pleosporales
ccede8a3c19196ce22d9c04fe0a0397c	k__Fungi	p__Ascomycota	c__Dothideomycetes
a134835fc3d329e30ddbde26d26d902c	k__Fungi	p__Ascomycota	c__Dothideomycetes	o__Pleosporales
811a9089e1496147912e8e7cd3b2252a	k__Fungi	p__Ascomycota	c__Dothideomycetes	o__Pleosporales	f__Didymosphaeriaceae
446c40eae88c35d84291fceccb685d6c	k__Fungi	p__Ascomycota	c__Dothideomycetes	o__Pleosporales	f__Didymosphaeriaceae	g__Kalmusia	s__Kalmusia_variispora	sh__SH0116897.09FU
94dde0654a6eb4979267c54be87b119e	k__Fungi	p__Ascomycota	c__Dothideomycetes	o__Pleosporales	f__Didymosphaeriaceae	g__Kalmusia
2364d9cd7e0ecbcc978c283f7737534e	k__Fungi	p__Ascomycota	c__Dothideomycetes	o__Pleosporales	f__Didymosphaeriaceae	g__Kalmusia	s__Kalmusia_variispora	sh__SH0116897.09FU
6826cfc5a46f55618bdd2b6b39cb3d75	k__Fungi	p__Ascomycota	c__Dothideomycetes	o__Pleosporales	f__Didymosphaeriaceae
90d2baf856f6434af2d735a8d3341760	k__Fungi	p__Ascomycota	c__Dothideomycetes	o__Pleosporales	f__Didymosphaeriaceae	g__Kalmusia	s__Kalmusia_variispora	sh__SH0116897.09FU
72e9056d26827a8f365bfc2fca2c32b3	k__Fungi	p__Ascomycota	c__Dothideomycetes
76fc87e47a2eaf3510ae965d0a90c413	k__Fungi	p__Ascomycota	c__Dothideomycetes
970711afeb30a7f41a2a63491b7967e5	k__Fungi	p__Ascomycota	c__Dothideomycetes	o__Pleosporales	f__Didymosphaeriaceae
d36f6c8b30643228274ce6a9efa55a67	k__Fungi	p__Ascomycota	c__Dothideomycetes	o__Pleosporales	f__Didymosphaeriaceae	g__Montagnula	s__Montagnula_chromolaenicola	sh__SH0994826.09FU
606c0f6fa2f8c36101298367e2dd87e8	k__Fungi	p__Ascomycota	c__Dothideomycetes	o__Pleosporales	f__Didymosphaeriaceae	g__Montagnula	s__Montagnula_chromolaenicola	sh__SH0994826.09FU
84357fb59030cb4d02313d90bec572c6	k__Fungi	p__Ascomycota	c__Dothideomycetes	o__Pleosporales	f__Didymosphaeriaceae	g__Montagnula	s__Montagnula_chiangraiensis	sh__SH1309971.09FU
510328cc5041f9a1de94a939f205d6da	k__Fungi	p__Ascomycota	c__Dothideomycetes	o__Pleosporales
d103c8c6180e2b444b11b17cfcc2aaa0	k__Fungi	p__Ascomycota	c__Dothideomycetes	o__Pleosporales	f__Didymosphaeriaceae	g__Didymosphaeriaceae_gen_Incertae_sedis	s__Didymosphaeriaceae_sp	sh__SH0949262.09FU
d911e3ce04f2f770a689d059da26daeb	k__Fungi	p__Ascomycota	c__Dothideomycetes	o__Pleosporales	f__Didymellaceae	g__Leptosphaerulina	s__Leptosphaerulina_sp	sh__SH1071691.09FU
a1855bffe62a777f752650b995552760	k__Fungi	p__Ascomycota	c__Dothideomycetes	o__Pleosporales
1bd5a020d09482b5f73f752cc3d97e96	k__Fungi	p__Ascomycota	c__Dothideomycetes	o__Pleosporales	f__Didymosphaeriaceae	g__Pseudopithomyces	s__Pseudopithomyces_chartarum	sh__SH0983509.09FU
d3a6b63679f44d711c274f21e8b75a87	k__Fungi	p__Ascomycota	c__Dothideomycetes	o__Pleosporales	f__Didymosphaeriaceae
aa9bc2c6207a11554b4b3843f5e2dd0b	k__Fungi	p__Ascomycota	c__Dothideomycetes	o__Pleosporales
f7cebc8fabe60ed6e4242eabb932bfb8	k__Fungi	p__Ascomycota	c__Dothideomycetes	o__Pleosporales	f__Didymosphaeriaceae	g__Deniquelata
df264fc5da75758f288fac11372da1d3	k__Fungi
c9d9a4e0bfadc4f7b4c1a33e0bf6edb2	k__Fungi
b712031e7d2b19f8b2ad8f666b0c4565	k__Fungi	p__Ascomycota	c__Dothideomycetes	o__Pleosporales
6c1307bb2f57cfa50b6a1b0de7827c30	k__Fungi	p__Ascomycota	c__Sordariomycetes	o__Hypocreales	f__Hypocreaceae	g__Trichoderma	s__Trichoderma_afroharzianum	sh__SH0055593.09FU
c57fbaa5fd52600dd7281990fe0c7443	k__Fungi	p__Ascomycota	c__Dothideomycetes	o__Pleosporales
c561cb792dc0f65fb9d2e9282b321411	k__Fungi	p__Ascomycota	c__Dothideomycetes	o__Pleosporales	f__Didymosphaeriaceae	g__Alloconiothyrium
0419512b9fb7b0c57c0bb741148b2cb2	k__Fungi	p__Ascomycota	c__Dothideomycetes	o__Pleosporales	f__Didymosphaeriaceae
9c037212db7fd6d0f9b441c262c8f701	k__Fungi	p__Ascomycota	c__Dothideomycetes	o__Pleosporales	f__Didymosphaeriaceae	g__Kalmusia	s__Kalmusia_araucariae	sh__SH0991355.09FU
b482dbdd2a90ebfcd2b02510764561bc	k__Fungi	p__Ascomycota	c__Dothideomycetes	o__Pleosporales	f__Didymosphaeriaceae	g__Kalmusia	s__Kalmusia_araucariae	sh__SH0991355.09FU
587d35f81c850ffe50fbe04aa121f6ab	k__Fungi	p__Ascomycota	c__Dothideomycetes	o__Pleosporales	f__Didymosphaeriaceae	g__Kalmusia	s__Kalmusia_araucariae	sh__SH0991355.09FU
37a5427b695273aa262dd0dc97e1b7a0	k__Fungi
f4eacc3044bcb2a23582c5745fdbc873	k__Fungi	p__Ascomycota	c__Dothideomycetes	o__Pleosporales
d39bd559a8b37403722c79390b8eea75	k__Fungi	p__Ascomycota	c__Dothideomycetes	o__Pleosporales
019b9c5304fa1f955c3c4a06ee2e05a5	k__Fungi	p__Ascomycota	c__Dothideomycetes	o__Pleosporales
177721ba6dd4e12572c1f6e02d2cea33	k__Fungi	p__Ascomycota	c__Dothideomycetes
88a27899d2d28eba5d813804758230a1	k__Fungi	p__Ascomycota	c__Dothideomycetes	o__Pleosporales	f__Didymosphaeriaceae	g__Kalmusia
