# Supplementary material for: Halophilomyces hongkongensis, a Novel Species and Genus in the Lulworthiaceae with Antibacterial Potential, Colonizing the Roots and Rhizomes of the Seagrass Halophila ovalis
Source: J Fungi (Basel). 2024 Jul 10;10(7):474. doi: 10.3390/jof10070474 (PMC11278098; doi:10.3390/jof10070474)
Supplement: Supplementary file 1 [file jof-10-00474-s001.zip › Table S5.xlsx]

## Sheet: Sheet1
Table S5. Abundance of OTUs classified as "Lulwoana" at genus level in each sample
OTU_ID	Genus	Aug_bk_1a	Aug_bk_1b	Aug_bk_1c	Aug_bk_2a	Aug_bk_2b	Aug_bk_2c	Aug_bk_3a	Aug_bk_3b	Aug_bk_3c	Aug_lf_1a	Aug_lf_1b	Aug_lf_1c	Aug_lf_2a	Aug_lf_2b	Aug_lf_2c	Aug_lf_3a	Aug_lf_3b	Aug_lf_3c	Aug_lp_1a	Aug_lp_1b	Aug_lp_1c	Aug_lp_2a	Aug_lp_2b	Aug_lp_2c	Aug_lp_3a	Aug_lp_3b	Aug_lp_3c	Aug_rp_1a	Aug_rp_1b	Aug_rp_1c	Aug_rp_2a	Aug_rp_2b	Aug_rp_2c	Aug_rp_3a	Aug_rp_3b	Aug_rp_3c	Aug_rt_1a	Aug_rt_1b	Aug_rt_1c	Aug_rt_2a	Aug_rt_2b	Aug_rt_2c	Aug_rt_3a	Aug_rt_3b	Aug_rt_3c	Aug_rz_1a	Aug_rz_1b	Aug_rz_1c
d10e0e3f4f49572e76b47d30e1c3ee14	g__Lulwoana	0	0	0	0	0	0	0	0	0	0	0	0	0	0	0	0	0	0	0	0	0	0	0	0	0	0	0	0	0	0	0	0	0	0	0	0	0	0	0	0	0	0	0	0	0	0	0	0
c35f66464b73b51058b863b31cae18ad	g__Lulwoana	0	0	0	0	0	0	0	0	0	0	0	0	0	0	0	0	0	0	0	0	0	0	0	0	0	0	0	0	0	0	0	0	0	0	0	0	0	0	0	0	0	0	0	0	0	0	0	0
72fa4d85b8e58bbd3f2cb01a00b546be	g__Lulwoana	0	0	0	0	0	0	0	0	0	0	0	0	0	0	0	0	0	0	0	0	0	0	0	0	0	0	0	0	0	0	0	0	0	0	0	0	0	0	0	0	0	0	0	0	0	0	0	0
015c74ed91adb0a06726c4113fea0337	g__Lulwoana	0	0	0	0	0	0	0	0	0	0	0	0	0	0	0	0	0	0	0	0	0	0	0	0	0	0	0	0	0	0	0	0	0	0	0	0	0	0	0	0	0	0	0	0	0	0	0	0
1061269a449f32ed85148edd5cefe57e	g__Lulwoana	683	845	512	1620	1392	1096	1214	1969	1282	1141	1837	1588	1461	1450	1579	1263	1135	1209	632	652	719	1115	731	998	1369	1691	1573	308	236	282	951	696	95	1372	936	837	1252	1271	939	1993	1551	1470	1784	1813	1823	1323	1201	1369
9e7ef8fa232a941cb26d8989ae6ea1e6	g__Lulwoana	0	0	0	0	0	0	0	0	0	0	0	0	0	0	0	2	0	0	0	0	0	0	0	0	0	0	0	0	0	0	0	0	0	0	0	0	0	0	0	0	0	0	0	0	0	0	0	0
9000595ac77f613f98833cca6c5dfc07	g__Lulwoana	0	0	0	0	0	0	0	0	0	0	0	0	0	0	0	0	0	0	0	0	0	0	0	0	0	0	0	0	0	0	0	1	0	0	0	0	0	0	0	0	0	0	0	0	0	0	0	0
e011e755e832b0271c7ac8d066a564d2	g__Lulwoana	0	0	0	0	0	0	0	0	0	0	0	0	0	0	0	0	0	0	0	0	0	0	0	0	0	0	2	0	0	0	0	0	0	0	0	0	0	0	0	0	0	0	0	0	0	0	0	0
98abe3148dd59057078ef993ef331e06	g__Lulwoana	0	0	0	0	0	0	0	0	0	0	0	0	0	0	0	0	0	0	0	0	0	0	0	0	0	0	0	0	0	0	0	0	0	0	0	0	0	0	0	0	0	0	0	0	0	0	0	0
08e30091e7759e90dd0e3e7bbc67ca57	g__Lulwoana	0	0	0	0	0	0	0	0	0	0	0	0	0	0	0	0	0	0	0	0	0	0	0	0	0	0	0	0	0	0	0	0	0	0	0	0	8	0	0	0	0	0	0	0	0	0	0	0
ca6493aec550458e7ba6cdf47e61d4c8	g__Lulwoana	0	0	0	0	0	0	0	0	0	0	0	0	0	0	0	0	0	0	0	0	0	0	0	0	0	0	0	0	0	0	0	0	0	0	0	0	0	0	0	0	0	0	0	0	0	0	0	0
837c820bf17ad7053726a958e1e3b61e	g__Lulwoana	0	0	0	0	0	0	0	0	0	0	0	0	0	0	0	0	0	0	0	0	0	0	1	0	0	0	0	0	0	0	0	0	0	0	0	0	0	0	0	0	0	0	0	0	0	0	0	0
Highlighted OTU_ID indicates the representative OTU of "Lulwoana" community
[truncated: 76 more columns]
